# Supplementary material for: 2-N-Benzyl-2,6-dide­oxy-2,6-imino-3,4-O-iso­propyl­idene-d-allono­nitrile
Source: Acta Crystallogr Sect E Struct Rep Online. 2013 Nov 13;69(Pt 12):o1772. doi: 10.1107/S1600536813030584 (PMC3885044; doi:10.1107/S1600536813030584)
Supplement: Supplementary file 1 [file e-69-o1772-sup1.cif]

##############################################################################
#                                                                            #
# This CIF contains the data in a paper accepted for publication in          #
# Acta Crystallographica Section E. It conforms to the requirements of       #
# Notes for Authors for Acta Crystallographica Section E, and has been       #
# peer reviewed under the auspices of the IUCr Commission on Journals.       #
#                                                                            #
# Full details of the Crystallographic Information File format               #
# are given in the paper "The Crystallographic Information File (CIF):       #
# a New Standard Archive File for Crystallography" by S. R. Hall, F. H.      #
# Allen and I. D. Brown [Acta Cryst. (1991), A47, 655-685].                  #
#                                                                            #
# The current version of the core CIF dictionary is obtainable from          #
# ftp://ftp.iucr.org/pub/cif_core.dic.                                       #
#                                                                            #
# Software is freely available for graphical display of the structure(s)     #
# in this CIF. For information consult the CIF software page                 #
# http://www.iucr.org/resources/cif/software.                                #
#                                                                            #
# This file may be used for bona fide research purposes within the           #
# scientific community so long as proper attribution is given to the journal # 
# article from which it was obtained.                                        #
#                                                                            #
##############################################################################
data_I
_audit_creation_method     CRYSTALS_ver_14.40
_database_code_depnum_ccdc_archive     'CCDC 970751'
_chemical_name_systematic
;\
2-<i>N</i>-Benzyl-2,6-dideoxy-2,6-imino-3,4-<i>O</i>-isopropylidene-\
<i>D</i>-allononitrile
;
_chemical_formula_moiety     'C16 H20 N2 O3'
_chemical_formula_sum     'C16 H20 N2 O3'
_chemical_formula_iupac     'C16 H20 N2 O3'
_chemical_formula_weight     288.35
_chemical_melting_point     .
_symmetry_cell_setting     orthorhombic
_symmetry_space_group_name_H-M     'P 21 21 21'
_symmetry_space_group_name_Hall     'P 2ac 2ab'
loop_
    _symmetry_equiv_pos_as_xyz
    'x,y,z'
    'x+1/2,-y+1/2,-z'
    '-x,y+1/2,-z+1/2'
    '-x+1/2,-y,z+1/2'
_cell_length_a     8.3978(3)
_cell_length_b     11.2689(4)
_cell_length_c     15.9210(6)
_cell_angle_alpha     90
_cell_angle_beta     90
_cell_angle_gamma     90
_cell_volume     1506.67(9)
_cell_formula_units_Z     4
_cell_measurement_reflns_used     1934
_cell_measurement_theta_min     5
_cell_measurement_theta_max     27
_cell_measurement_temperature     150
_exptl_crystal_description     'plate'
_exptl_crystal_colour     'colourless'
_exptl_crystal_size_max     0.4
_exptl_crystal_size_mid     0.4
_exptl_crystal_size_min     0.2
_exptl_crystal_density_diffrn     1.271
_exptl_crystal_density_meas     ?
_exptl_crystal_density_method     'not measured'
_exptl_crystal_F_000     616
_exptl_absorpt_coefficient_mu     0.088
_exptl_absorpt_correction_type     multi-scan
_exptl_absorpt_process_details     '(DENZO/SCALEPACK; Otwinowski & Minor, 1997)'
_exptl_absorpt_correction_T_min     0.91
_exptl_absorpt_correction_T_max     0.98
_exptl_special_details
;
The crystal was placed in the cold stream of an Oxford Cryosystems open-flow
nitrogen cryostat (Cosier & Glazer, 1986) with a nominal stability of 0.1 K.
;
_diffrn_ambient_temperature     150
_diffrn_radiation_type     'Mo K\a'
_diffrn_radiation_wavelength     0.71073
_diffrn_radiation_monochromator     'graphite'
_diffrn_measurement_device_type     'Nonius KappaCCD'
_diffrn_measurement_device     'Area'
_diffrn_measurement_method     \w
_diffrn_reflns_number     11529
_diffrn_reflns_av_R_equivalents     0.079
_diffrn_reflns_theta_min     5.122
_diffrn_reflns_theta_max     27.487
_diffrn_reflns_theta_full     26.937
_diffrn_measured_fraction_theta_max     0.990
_diffrn_measured_fraction_theta_full     0.990
_diffrn_reflns_limit_h_min     -10
_diffrn_reflns_limit_h_max     10
_diffrn_reflns_limit_k_min     -14
_diffrn_reflns_limit_k_max     14
_diffrn_reflns_limit_l_min     -20
_diffrn_reflns_limit_l_max     20
_diffrn_standards_number     0
_diffrn_standards_interval_count     .
_diffrn_standards_interval_time     .
_diffrn_standards_decay_%     .
_refine_special_details     ?
_reflns_number_total     1970
_reflns_number_gt     1422
_reflns_threshold_expression     I>2.0\s(I)
_refine_ls_structure_factor_coef     Fsqd
_refine_ls_matrix_type     full
_refine_ls_R_factor_all     0.0731
_refine_ls_R_factor_gt     0.0436
_refine_ls_wR_factor_all     0.1207
_refine_ls_wR_factor_gt     0.0948
_refine_ls_wR_factor_ref     0.1207
_refine_ls_goodness_of_fit_ref     0.9532
_refine_ls_number_reflns     1970
_refine_ls_number_parameters     190
_refine_ls_number_restraints     0
_refine_ls_hydrogen_treatment     constr
_refine_ls_weighting_scheme     calc
_refine_ls_weighting_details
;
 Method, part 1, Chebychev polynomial, (Watkin, 1994, Prince, 1982)
 [weight] = 1.0/[A~0~*T~0~(x)+A~1~*T~1~(x) ... +A~n-1~]*T~n-1~(x)]
 where A~i~ are the Chebychev coefficients listed below and x= Fcalc/Fmax
 Method = Robust Weighting (Prince, 1982)
 W = [weight] * [1-(deltaF/6*sigmaF)^2^]^2^
 A~i~ are:
 9.51 13.9 7.19 2.01
;
_atom_sites_solution_hydrogens     difmap
_atom_sites_solution_primary     direct
_refine_ls_shift/su_max     0.0000939
_refine_ls_shift/su_mean     0.0000174
_refine_diff_density_max     0.47
_refine_diff_density_min     -0.42
_refine_ls_extinction_method     'None'
loop_
    _atom_type_symbol
    _atom_type_scat_Cromer_Mann_a1
    _atom_type_scat_Cromer_Mann_a2
    _atom_type_scat_Cromer_Mann_a3
    _atom_type_scat_Cromer_Mann_a4
    _atom_type_scat_Cromer_Mann_b1
    _atom_type_scat_Cromer_Mann_b2
    _atom_type_scat_Cromer_Mann_b3
    _atom_type_scat_Cromer_Mann_b4
    _atom_type_scat_Cromer_Mann_c
    _atom_type_scat_dispersion_real
    _atom_type_scat_dispersion_imag
    _atom_type_scat_source
    C 2.3100 1.0200 1.5886 0.8650 20.8439 10.2075 0.5687 51.6512 0.2156 0.0033
                                                                          0.0016
                                'International Tables Vol C 4.2.6.8 and 6.1.1.4'
    H 0.4930 0.3229 0.1402 0.0408 10.5109 26.1257 3.1424 57.7998 0.0030 0.0000
                                                                          0.0000
                                'International Tables Vol C 4.2.6.8 and 6.1.1.4'
    N 12.2126 3.1322 2.0125 1.1663 0.0057 9.8933 28.9975 0.5826 -11.5290 0.0061
                                                                          0.0033
                                'International Tables Vol C 4.2.6.8 and 6.1.1.4'
    O 3.0485 2.2868 1.5463 0.8670 13.2771 5.7011 0.3239 32.9089 0.2508 0.0106
                                                                          0.0060
                                'International Tables Vol C 4.2.6.8 and 6.1.1.4'
_computing_data_collection     'COLLECT (Nonius, 2001).'
_computing_cell_refinement     'DENZO/SCALEPACK (Otwinowski & Minor, 1997)'
_computing_data_reduction     'DENZO/SCALEPACK (Otwinowski & Minor, 1997)'
_computing_structure_solution     'SIR92 (Altomare <i>et al.</i>, 1994)'
_computing_structure_refinement     'CRYSTALS (Betteridge <i>et al.</i>, 2003)'
_computing_molecular_graphics     'CAMERON (Watkin <i>et al.</i>, 1996)'
_computing_publication_material     'CRYSTALS (Betteridge <i>et al.</i>, 2003)'
loop_
    _atom_site_type_symbol
    _atom_site_label
    _atom_site_fract_x
    _atom_site_fract_y
    _atom_site_fract_z
    _atom_site_U_iso_or_equiv
    _atom_site_adp_type
    _atom_site_occupancy
    _atom_site_disorder_assembly
    _atom_site_disorder_group
    O O1 0.6465(3) 0.06340(19) 0.37776(14) 0.0305 Uani 1.0000 . .
    C C2 0.5963(4) 0.1832(3) 0.37195(18) 0.0259 Uani 1.0000 . .
    C C3 0.6544(4) 0.2450(3) 0.29350(18) 0.0245 Uani 1.0000 . .
    O O4 0.5816(3) 0.19584(18) 0.21979(12) 0.0272 Uani 1.0000 . .
    C C5 0.5779(4) 0.2890(3) 0.15876(18) 0.0261 Uani 1.0000 . .
    O O6 0.5489(3) 0.39518(18) 0.20739(13) 0.0271 Uani 1.0000 . .
    C C7 0.6006(4) 0.3759(3) 0.29150(18) 0.0256 Uani 1.0000 . .
    C C8 0.4595(4) 0.4018(3) 0.35050(19) 0.0263 Uani 1.0000 . .
    N N9 0.3478(3) 0.3035(2) 0.34958(16) 0.0261 Uani 1.0000 . .
    C C10 0.4160(4) 0.1919(3) 0.38247(19) 0.0270 Uani 1.0000 . .
    C C11 0.1968(4) 0.3292(3) 0.3920(2) 0.0318 Uani 1.0000 . .
    C C12 0.1021(4) 0.4285(3) 0.35313(19) 0.0274 Uani 1.0000 . .
    C C13 0.0911(5) 0.4450(3) 0.26682(19) 0.0315 Uani 1.0000 . .
    C C14 -0.0032(5) 0.5344(3) 0.23328(19) 0.0323 Uani 1.0000 . .
    C C15 -0.0876(4) 0.6088(3) 0.2858(2) 0.0308 Uani 1.0000 . .
    C C16 -0.0756(5) 0.5947(3) 0.3724(2) 0.0343 Uani 1.0000 . .
    C C17 0.0182(4) 0.5058(3) 0.4056(2) 0.0292 Uani 1.0000 . .
    C C18 0.5178(5) 0.4307(3) 0.4370(2) 0.0328 Uani 1.0000 . .
    N N19 0.5612(5) 0.4487(3) 0.50421(18) 0.0470 Uani 1.0000 . .
    C C20 0.4377(4) 0.2689(3) 0.1017(2) 0.0328 Uani 1.0000 . .
    C C21 0.7352(5) 0.3002(4) 0.1127(2) 0.0385 Uani 1.0000 . .
    H H21 0.6469 0.2260 0.4201 0.0308 Uiso 1.0000 . .
    H H31 0.7717 0.2399 0.2892 0.0303 Uiso 1.0000 . .
    H H71 0.6919 0.4291 0.3037 0.0311 Uiso 1.0000 . .
    H H81 0.4052 0.4724 0.3289 0.0310 Uiso 1.0000 . .
    H H101 0.3912 0.1842 0.4427 0.0319 Uiso 1.0000 . .
    H H102 0.3691 0.1265 0.3501 0.0317 Uiso 1.0000 . .
    H H111 0.2187 0.3478 0.4519 0.0382 Uiso 1.0000 . .
    H H112 0.1318 0.2571 0.3895 0.0380 Uiso 1.0000 . .
    H H131 0.1502 0.3963 0.2302 0.0381 Uiso 1.0000 . .
    H H141 -0.0094 0.5442 0.1754 0.0379 Uiso 1.0000 . .
    H H151 -0.1536 0.6691 0.2632 0.0372 Uiso 1.0000 . .
    H H161 -0.1325 0.6461 0.4082 0.0410 Uiso 1.0000 . .
    H H171 0.0255 0.4957 0.4642 0.0353 Uiso 1.0000 . .
    H H201 0.4276 0.3351 0.0634 0.0489 Uiso 1.0000 . .
    H H202 0.3408 0.2637 0.1346 0.0490 Uiso 1.0000 . .
    H H203 0.4527 0.1972 0.0698 0.0487 Uiso 1.0000 . .
    H H212 0.7322 0.3683 0.0748 0.0564 Uiso 1.0000 . .
    H H213 0.8215 0.3108 0.1527 0.0572 Uiso 1.0000 . .
    H H211 0.7541 0.2275 0.0804 0.0572 Uiso 1.0000 . .
    H H11 0.5995 0.0236 0.3393 0.0472 Uiso 1.0000 . .
loop_
    _atom_site_aniso_label
    _atom_site_aniso_U_11
    _atom_site_aniso_U_22
    _atom_site_aniso_U_33
    _atom_site_aniso_U_12
    _atom_site_aniso_U_13
    _atom_site_aniso_U_23
    O1 0.0390(13) 0.0236(11) 0.0289(11) 0.0062(10) -0.0064(10) 0.0008(9)
    C2 0.0334(17) 0.0206(14) 0.0237(14) 0.0016(14) -0.0040(13) 0.0000(12)
    C3 0.0305(15) 0.0222(13) 0.0208(13) 0.0006(14) -0.0048(14) 0.0002(12)
    O4 0.0383(13) 0.0206(9) 0.0227(10) -0.0004(11) -0.0020(10) 0.0007(9)
    C5 0.0354(17) 0.0203(13) 0.0225(14) -0.0022(14) 0.0008(14) 0.0010(12)
    O6 0.0408(13) 0.0194(9) 0.0210(10) -0.0008(10) -0.0012(10) -0.0008(8)
    C7 0.0325(16) 0.0229(14) 0.0214(14) -0.0036(13) -0.0041(14) 0.0010(12)
    C8 0.0354(18) 0.0217(14) 0.0218(13) -0.0011(14) -0.0012(13) 0.0010(12)
    N9 0.0293(13) 0.0201(12) 0.0289(12) 0.0013(11) 0.0032(12) 0.0036(11)
    C10 0.0359(17) 0.0205(14) 0.0247(14) 0.0011(14) 0.0014(14) 0.0061(12)
    C11 0.0353(19) 0.0314(17) 0.0285(16) 0.0043(15) 0.0085(15) 0.0053(14)
    C12 0.0306(17) 0.0264(15) 0.0253(14) -0.0003(14) 0.0030(13) 0.0033(13)
    C13 0.0408(19) 0.0280(15) 0.0257(14) 0.0045(16) 0.0066(15) 0.0009(13)
    C14 0.042(2) 0.0315(16) 0.0236(15) -0.0002(16) -0.0002(15) 0.0040(13)
    C15 0.0306(17) 0.0283(15) 0.0336(16) 0.0003(15) -0.0043(15) 0.0030(14)
    C16 0.0340(19) 0.0366(18) 0.0323(16) 0.0076(16) -0.0012(15) -0.0040(14)
    C17 0.0304(18) 0.0315(17) 0.0258(15) 0.0027(14) 0.0001(14) -0.0024(13)
    C18 0.046(2) 0.0235(15) 0.0292(16) 0.0004(16) 0.0010(15) -0.0013(13)
    N19 0.072(3) 0.0403(17) 0.0285(15) -0.0022(19) -0.0039(16) -0.0078(13)
    C20 0.0394(19) 0.0299(17) 0.0289(16) -0.0040(15) -0.0061(16) 0.0013(13)
    C21 0.040(2) 0.0405(19) 0.0349(19) 0.0005(18) 0.0091(16) 0.0004(18)
loop_
    _geom_bond_atom_site_label_1
    _geom_bond_atom_site_label_2
    _geom_bond_site_symmetry_1
    _geom_bond_site_symmetry_2
    _geom_bond_distance
    _geom_bond_publ_flag
    O1 C2 . . 1.418(4) no
    O1 H11 . . 0.855 no
    C2 C3 . . 1.511(4) no
    C2 C10 . . 1.527(5) no
    C2 H21 . . 1.000 no
    C3 O4 . . 1.434(4) no
    C3 C7 . . 1.543(4) no
    C3 H31 . . 0.990 no
    O4 C5 . . 1.431(3) no
    C5 O6 . . 1.446(4) no
    C5 C20 . . 1.504(5) no
    C5 C21 . . 1.516(5) no
    O6 C7 . . 1.424(3) no
    C7 C8 . . 1.540(5) no
    C7 H71 . . 0.992 no
    C8 N9 . . 1.452(4) no
    C8 C18 . . 1.498(4) no
    C8 H81 . . 0.980 no
    N9 C10 . . 1.477(4) no
    N9 C11 . . 1.466(4) no
    C10 H101 . . 0.986 no
    C10 H102 . . 0.982 no
    C11 C12 . . 1.506(5) no
    C11 H111 . . 0.993 no
    C11 H112 . . 0.980 no
    C12 C13 . . 1.390(4) no
    C12 C17 . . 1.397(4) no
    C13 C14 . . 1.388(5) no
    C13 H131 . . 0.942 no
    C14 C15 . . 1.381(5) no
    C14 H141 . . 0.929 no
    C15 C16 . . 1.392(5) no
    C15 H151 . . 0.948 no
    C16 C17 . . 1.379(5) no
    C16 H161 . . 0.943 no
    C17 H171 . . 0.943 no
    C18 N19 . . 1.148(4) no
    C20 H201 . . 0.968 no
    C20 H202 . . 0.970 no
    C20 H203 . . 0.963 no
    C21 H212 . . 0.976 no
    C21 H213 . . 0.972 no
    C21 H211 . . 0.981 no
loop_
    _geom_angle_atom_site_label_1
    _geom_angle_atom_site_label_2
    _geom_angle_atom_site_label_3
    _geom_angle_site_symmetry_1
    _geom_angle_site_symmetry_2
    _geom_angle_site_symmetry_3
    _geom_angle
    _geom_angle_publ_flag
    C2 O1 H11 . . . 108.4 no
    O1 C2 C3 . . . 113.4(3) no
    O1 C2 C10 . . . 110.4(3) no
    C3 C2 C10 . . . 112.4(3) no
    O1 C2 H21 . . . 106.4 no
    C3 C2 H21 . . . 105.9 no
    C10 C2 H21 . . . 107.8 no
    C2 C3 O4 . . . 111.2(2) no
    C2 C3 C7 . . . 111.3(3) no
    O4 C3 C7 . . . 103.1(2) no
    C2 C3 H31 . . . 110.6 no
    O4 C3 H31 . . . 110.2 no
    C7 C3 H31 . . . 110.2 no
    C3 O4 C5 . . . 106.4(2) no
    O4 C5 O6 . . . 104.3(2) no
    O4 C5 C20 . . . 108.4(3) no
    O6 C5 C20 . . . 108.4(3) no
    O4 C5 C21 . . . 111.8(3) no
    O6 C5 C21 . . . 109.7(3) no
    C20 C5 C21 . . . 113.8(3) no
    C5 O6 C7 . . . 109.0(2) no
    C3 C7 O6 . . . 104.8(2) no
    C3 C7 C8 . . . 113.2(3) no
    O6 C7 C8 . . . 108.1(3) no
    C3 C7 H71 . . . 110.3 no
    O6 C7 H71 . . . 109.1 no
    C8 C7 H71 . . . 111.1 no
    C7 C8 N9 . . . 110.3(2) no
    C7 C8 C18 . . . 110.5(3) no
    N9 C8 C18 . . . 112.8(3) no
    C7 C8 H81 . . . 107.4 no
    N9 C8 H81 . . . 108.4 no
    C18 C8 H81 . . . 107.3 no
    C8 N9 C10 . . . 113.3(3) no
    C8 N9 C11 . . . 113.8(3) no
    C10 N9 C11 . . . 109.9(2) no
    C2 C10 N9 . . . 113.6(3) no
    C2 C10 H101 . . . 108.1 no
    N9 C10 H101 . . . 109.8 no
    C2 C10 H102 . . . 107.0 no
    N9 C10 H102 . . . 107.3 no
    H101 C10 H102 . . . 111.1 no
    N9 C11 C12 . . . 114.5(3) no
    N9 C11 H111 . . . 108.9 no
    C12 C11 H111 . . . 109.6 no
    N9 C11 H112 . . . 107.4 no
    C12 C11 H112 . . . 107.8 no
    H111 C11 H112 . . . 108.5 no
    C11 C12 C13 . . . 122.8(3) no
    C11 C12 C17 . . . 118.9(3) no
    C13 C12 C17 . . . 118.3(3) no
    C12 C13 C14 . . . 121.0(3) no
    C12 C13 H131 . . . 119.9 no
    C14 C13 H131 . . . 119.1 no
    C13 C14 C15 . . . 120.0(3) no
    C13 C14 H141 . . . 120.0 no
    C15 C14 H141 . . . 120.0 no
    C14 C15 C16 . . . 119.6(3) no
    C14 C15 H151 . . . 120.3 no
    C16 C15 H151 . . . 120.1 no
    C15 C16 C17 . . . 120.3(3) no
    C15 C16 H161 . . . 119.4 no
    C17 C16 H161 . . . 120.3 no
    C12 C17 C16 . . . 120.8(3) no
    C12 C17 H171 . . . 118.9 no
    C16 C17 H171 . . . 120.3 no
    C8 C18 N19 . . . 177.4(4) no
    C5 C20 H201 . . . 109.5 no
    C5 C20 H202 . . . 109.9 no
    H201 C20 H202 . . . 108.3 no
    C5 C20 H203 . . . 110.1 no
    H201 C20 H203 . . . 109.0 no
    H202 C20 H203 . . . 110.1 no
    C5 C21 H212 . . . 110.0 no
    C5 C21 H213 . . . 110.1 no
    H212 C21 H213 . . . 109.1 no
    C5 C21 H211 . . . 109.0 no
    H212 C21 H211 . . . 109.6 no
    H213 C21 H211 . . . 109.0 no
loop_
    _geom_hbond_atom_site_label_D
    _geom_hbond_atom_site_label_H
    _geom_hbond_atom_site_label_A
    _geom_hbond_site_symmetry_D
    _geom_hbond_site_symmetry_H
    _geom_hbond_site_symmetry_A
    _geom_hbond_distance_DH
    _geom_hbond_distance_HA
    _geom_hbond_distance_DA
    _geom_hbond_angle_DHA
    _geom_hbond_publ_flag
    O1 H11 O6 . . 3_645 0.855 2.049 2.850(5) 155.57(8) yes
data_global
_journal_date_recd_electronic     2013-10-28
_journal_date_accepted     2013-11-07
_journal_name_full     'Acta Crystallographica, Section E'
_journal_year     2013
_journal_volume     69
_journal_issue     12
_journal_page_first     o1772
_journal_page_last     o1772
_journal_paper_category     QO
_journal_paper_doi     10.1107/S1600536813030584
_journal_coeditor_code     LH5665
_publ_contact_author_name     'Sarah Jenkinson'
_publ_contact_author_address
;
 Department of Organic Chemistry,
 Chemistry Research Laboratory,
 University of Oxford,
 Oxford, OX1 3TA, UK.
;
_publ_contact_author_email     'sarah.jenkinson@chem.ox.ac.uk'
_publ_contact_author_fax     '+44 1865 000000'
_publ_contact_author_phone     '+44 1865 275655'
_publ_section_title
;\
2-<i>N</i>-Benzyl-2,6-dideoxy-2,6-imino-3,4-<i>O</i>-isopropylidene-<i>D</i>-\
allononitrile
;
loop_
    _publ_author_name
    _publ_author_address
    'Ayers, Benjamin J.'
;
 Department of Organic Chemistry,
 Chemistry Research Laboratory,
 University of Oxford,
 Oxford OX1 3TA, England
;
    'Jenkinson, Sarah F.'
;
 Department of Organic Chemistry,
 Chemistry Research Laboratory,
 University of Oxford,
 Oxford OX1 3TA, England
;
    'Fleet, George W. J.'
;
 Department of Organic Chemistry,
 Chemistry Research Laboratory,
 University of Oxford,
 Oxford OX1 3TA, England
;
    'Thompson, Amber L.'
;
 Department of Chemical Crystallography,
 Chemistry Research Laboratory,
 University of Oxford,
 Oxford OX1 3TA, England
;
