# Supplementary material for: 2-N-Benzyl-2,6-dide­oxy-2,6-imino-3,4-O-iso­propyl­idene-d-allono­nitrile
Source: Acta Crystallogr Sect E Struct Rep Online. 2013 Nov 13;69(Pt 12):o1772. doi: 10.1107/S1600536813030584 (PMC3885044; doi:10.1107/S1600536813030584)
Supplement: Supplementary file 2 [file e-69-o1772-Isup2.hkl]

data_I
#  BA5/428                           At 18:
_audit_creation_date        "13-10-28"
_audit_creation_method      CRYSTALS 

_cell_length_a                    8.3978(3)
_cell_angle_alpha                 90
_cell_length_b                    11.2689(4)
_cell_angle_beta                  90
_cell_length_c                    15.9210(6)
_cell_angle_gamma                 90
loop_
 _symmetry_equiv_pos_as_xyz
 'x,y,z'
 'x+1/2,-y+1/2,-z'
 '-x,y+1/2,-z+1/2'
 '-x+1/2,-y,z+1/2'

# NOTE FO on scale of Fc,      2.62638
# Status flags: 
#    o - used in refinement 
#    < - excluded by I/sigmaI cutoff 
#    l - excluded at low resolution  
#    h - excluded at high resolution  
#    x - excluded for another reason  

loop_
_refln_index_h
_refln_index_k
_refln_index_l
_refln_F_squared_meas
_refln_F_squared_calc
_refln_F_squared_sigma
_refln_observed_status
_refln_refinement_weight
   4   0   0     2045.91     2062.00       50.35 o   0.6053E-04
   6   0   0     1026.41      964.16       34.49 o   0.1749E-03
   8   0   0       60.70       61.30       11.73 o   0.1093E-01
  10   0   0        6.90       14.31       41.39 o   0.7276E-02
   2   1   0     8198.83     9581.20      161.41 o   0.6821E-05
   3   1   0       48.97       47.98        2.07 o   0.1077E-01
   4   1   0      531.83      492.10       11.04 o   0.5423E-03
   5   1   0      921.56      923.92       16.55 o   0.1998E-03
   6   1   0       -2.07        0.02        4.53 o   0.1563E-01
   7   1   0       -5.52        0.00        9.87 o   0.1480E-01
   8   1   0      284.19      271.28       15.18 o   0.1688E-02
   9   1   0       23.45       29.85       10.35 o   0.8889E-02
  10   1   0        4.14       12.78       35.26 o   0.7536E-02
   2   2   0     5314.13     5577.46       71.05 o   0.1625E-04
   3   2   0     3270.98     3316.74       48.29 o   0.3223E-04
   4   2   0     1042.96      965.94       17.24 o   0.1716E-03
   5   2   0      105.54      103.18        4.14 o   0.8026E-02
   6   2   0      320.06      329.42        8.28 o   0.1193E-02
   7   2   0        8.97       17.23        6.90 o   0.7581E-02
   8   2   0      131.06      131.49       11.73 o   0.6056E-02
   9   2   0       38.63       39.03       13.80 o   0.1027E-01
  10   2   0       55.87       35.07       22.76 o   0.8384E-02
   1   3   0        9.66       20.42        2.07 o   0.7637E-02
   2   3   0     6882.71     7080.15       95.88 o   0.1288E-04
   3   3   0      191.76      194.16        5.52 o   0.3223E-02
   4   3   0     1470.63     1410.51       24.14 o   0.9961E-04
   5   3   0      137.96      119.17        4.83 o   0.6098E-02
   6   3   0        1.38        0.01        3.08 o   0.1564E-01
   7   3   0       97.95      101.19        4.83 o   0.8121E-02
   8   3   0       24.14       25.51        8.97 o   0.8726E-02
   9   3   0       11.04        3.07       11.73 o   0.1444E-01
  10   3   0       15.87       11.90       35.87 o   0.7755E-02
   0   4   0        2.76       10.01        4.36 o   0.8870E-02
   1   4   0     3698.65     3797.33       62.77 o   0.2675E-04
   2   4   0       13.80       15.33        2.07 o   0.7943E-02
   3   4   0     3039.90     2926.15       44.15 o   0.3639E-04
   4   4   0       71.74       79.81        4.14 o   0.9382E-02
   5   4   0       36.56       35.44        3.45 o   0.9875E-02
   6   4   0      276.61      262.91        8.97 o   0.1782E-02
   7   4   0      252.46      260.72        9.66 o   0.1846E-02
   8   4   0       41.39       46.76        5.52 o   0.1034E-01
   9   4   0       -3.45        1.09       16.58 o   0.1547E-01
  10   4   0       22.07       12.88       26.90 o   0.7716E-02
   1   5   0      820.85      797.69       17.24 o   0.2472E-03
   2   5   0     1096.76     1037.52       18.62 o   0.1569E-03
   3   5   0     1764.48     1753.38       30.35 o   0.7588E-04
   4   5   0        8.97       10.06        3.45 o   0.9288E-02
   5   5   0       51.73       44.54        4.14 o   0.1006E-01
   6   5   0      128.30      120.99        6.21 o   0.6472E-02
   7   5   0       20.69       24.92        4.83 o   0.8475E-02
   8   5   0       44.15       53.34        6.21 o   0.1019E-01
   9   5   0       37.25       19.89       16.55 o   0.7234E-02
  10   5   0        1.38        0.17       19.13 o   0.1561E-01
   0   6   0     1320.95     1297.07       37.25 o   0.1161E-03
   1   6   0      831.20      848.26       17.24 o   0.2256E-03
   2   6   0      480.09      471.16       10.35 o   0.6224E-03
   3   6   0      150.37      187.72        5.52 o   0.2862E-02
   4   6   0      105.54      113.05        4.83 o   0.7021E-02
   5   6   0     1260.24     1133.59       29.66 o   0.1284E-03
   6   6   0        8.97       10.82        4.83 o   0.8777E-02
   7   6   0      151.75      153.50        8.28 o   0.4785E-02
   8   6   0       22.76       21.10        6.90 o   0.8240E-02
   9   6   0        2.76        2.69       21.81 o   0.1522E-01
   1   7   0      353.17      330.27       11.73 o   0.1144E-02
   2   7   0       11.04       18.43        4.14 o   0.7686E-02
   3   7   0      302.13      327.90        8.97 o   0.1150E-02
   4   7   0        0.00        0.10        1.58 o   0.1562E-01
   5   7   0      495.96      484.44       14.49 o   0.5890E-03
   6   7   0       55.18       59.83        5.52 o   0.1058E-01
   7   7   0       31.73       50.62        6.21 o   0.9321E-02
   8   7   0       22.76       22.44        8.97 o   0.8440E-02
   9   7   0       22.07        0.12       26.90 o   0.1245E-01
   0   8   0     1975.55     1820.74       51.04 o   0.6520E-04
   1   8   0      503.55      497.84       13.11 o   0.5678E-03
   2   8   0       -0.69        0.46        1.31 o   0.1557E-01
   3   8   0        0.69        0.18        1.31 o   0.1561E-01
   4   8   0      251.08      251.30        9.66 o   0.2031E-02
   5   8   0       20.00       30.36        4.83 o   0.8673E-02
   6   8   0       93.81       91.67        7.59 o   0.8958E-02
   7   8   0      199.35      220.37       11.04 o   0.2373E-02
   8   8   0        4.14        0.06       13.89 o   0.1563E-01
   9   8   0        0.00       30.11       13.39 o   0.7346E-02
   1   9   0      426.98      395.81       12.42 o   0.8090E-03
   2   9   0       67.60       61.87        6.21 o   0.1044E-01
   3   9   0      220.04      235.39       10.35 o   0.2161E-02
   4   9   0      231.08      225.28       10.35 o   0.2431E-02
   5   9   0       -0.69        5.12        2.36 o   0.1486E-01
   6   9   0       32.42       41.94        6.21 o   0.9737E-02
   7   9   0      167.62      165.10       11.04 o   0.4231E-02
   8   9   0       95.88       89.05       17.24 o   0.8839E-02
   0  10   0      673.92      664.89       26.21 o   0.3412E-03
   1  10   0      891.21      821.91       22.76 o   0.2222E-03
   2  10   0      244.19      236.07       11.73 o   0.2213E-02
   3  10   0       24.83       30.22        6.21 o   0.9003E-02
   4  10   0       -6.90        2.22       12.42 o   0.1492E-01
   5  10   0      206.94      187.61       11.73 o   0.3151E-02
   6  10   0      231.77      219.49       13.11 o   0.2479E-02
   7  10   0       88.29       93.36       11.04 o   0.8628E-02
   1  11   0        4.83        5.90        8.08 o   0.1547E-01
   2  11   0       49.66       58.33        8.28 o   0.1024E-01
   3  11   0        0.00        2.99        2.36 o   0.1518E-01
   4  11   0      264.19      231.77       17.93 o   0.2077E-02
   5  11   0       -3.45        0.84       14.63 o   0.1551E-01
   6  11   0       26.21       28.21        9.66 o   0.9002E-02
   7  11   0       -6.21        3.39       22.25 o   0.1512E-01
   0  12   0       40.70       36.96       12.42 o   0.9817E-02
   1  12   0       61.39       58.73        8.28 o   0.1076E-01
   2  12   0        1.38       15.11        6.79 o   0.7190E-02
   3  12   0       26.90       19.36       13.80 o   0.7744E-02
   4  12   0       11.73       24.79       11.04 o   0.7913E-02
   5  12   0       22.07        7.70       13.11 o   0.1117E-01
   6  12   0       93.81      105.05       15.87 o   0.7388E-02
   1  13   0       33.80       43.43       10.35 o   0.9817E-02
   2  13   0       20.00       19.25       11.04 o   0.8118E-02
   3  13   0       48.97       38.30       11.04 o   0.9378E-02
   4  13   0       64.84       70.05       15.18 o   0.1018E-01
   5  13   0       28.97       48.52       42.08 o   0.9217E-02
   0  14   0       77.95       51.37       20.00 o   0.8715E-02
   1  14   0       78.64       92.61       13.80 o   0.8101E-02
   2  14   0       -2.76        8.96       13.96 o   0.9670E-02
   3  14   0       50.35       47.76       12.42 o   0.1062E-01
   3   0   1      797.40      799.58       15.18 o   0.2528E-03
   4   0   1       12.42        4.86        2.76 o   0.1450E-01
   5   0   1      477.33      485.24       13.11 o   0.5923E-03
   6   0   1        1.38        3.62        3.70 o   0.1509E-01
   7   0   1        8.28       13.09        1.38 o   0.7941E-02
   8   0   1       32.42       34.04        8.97 o   0.9690E-02
   9   0   1      184.17      189.19       14.49 o   0.3319E-02
  10   0   1       37.94       22.17       24.14 o   0.7503E-02
   2   1   1        5.17        3.66        1.34 o   0.1541E-01
   3   1   1      750.49      772.47        8.79 o   0.2613E-03
   4   1   1      638.40      615.20        9.32 o   0.3808E-03
   5   1   1      161.07      164.62        4.42 o   0.4225E-02
   6   1   1      274.19      263.80        5.85 o   0.1792E-02
   7   1   1       31.04       39.03        2.44 o   0.9654E-02
   8   1   1       53.46       42.14        6.63 o   0.9603E-02
   9   1   1       15.18       11.86        7.32 o   0.8284E-02
  10   1   1       38.97       20.76       16.84 o   0.7254E-02
   2   2   1      719.45      731.78        8.31 o   0.2893E-03
   3   2   1       10.00       16.58        0.98 o   0.7654E-02
   4   2   1      333.51      322.09        5.61 o   0.1237E-02
   5   2   1      545.62      517.71        8.31 o   0.5085E-03
   6   2   1        4.83        7.42        4.51 o   0.1324E-01
   7   2   1       22.76       39.43        2.93 o   0.9004E-02
   8   2   1        3.45       10.16        7.94 o   0.8564E-02
   9   2   1       15.52        5.54        8.54 o   0.1414E-01
  10   2   1       40.01       19.82       17.67 o   0.7081E-02
   0   3   1     3763.49     4094.80       62.77 o   0.2223E-04
   1   3   1     1135.05     1265.14       13.90 o   0.1096E-03
   2   3   1      922.25      921.68       11.49 o   0.2011E-03
   3   3   1      522.17      515.85        6.85 o   0.5324E-03
   4   3   1      201.42      200.06        4.15 o   0.3064E-02
   5   3   1      137.96      148.19        3.90 o   0.4797E-02
   6   3   1       31.73       36.05        2.44 o   0.9686E-02
   7   3   1      510.44      485.15       11.46 o   0.5718E-03
   8   3   1        7.93        7.26        3.18 o   0.1406E-01
   9   3   1       68.29       79.48       11.49 o   0.9164E-02
  10   3   1      -22.76        4.08       23.67 o   0.1290E-01
   0   4   1      122.78      116.18        4.14 o   0.6831E-02
   1   4   1      204.18      227.70        4.64 o   0.2224E-02
   2   4   1     1666.18     1624.27       19.56 o   0.8266E-04
   3   4   1     1668.94     1668.60       20.02 o   0.8200E-04
   4   4   1      445.26      459.28        6.85 o   0.6444E-03
   5   4   1      217.28      218.13        5.13 o   0.2623E-02
   6   4   1      635.30      593.58       11.00 o   0.3926E-03
   7   4   1       65.19       66.55        4.88 o   0.1066E-01
   8   4   1       60.01       68.03        4.88 o   0.1005E-01
   9   4   1       17.24       31.51       10.98 o   0.8518E-02
  10   4   1       41.73       34.94       19.88 o   0.9408E-02
   0   5   1      651.16      599.86       13.11 o   0.3795E-03
   1   5   1      669.44      639.91       11.22 o   0.3528E-03
   2   5   1      702.55      685.56        9.03 o   0.3202E-03
   3   5   1      769.46      715.25       10.49 o   0.2832E-03
   4   5   1       41.39       45.20        2.44 o   0.1041E-01
   5   5   1      332.13      307.14        6.83 o   0.1296E-02
   6   5   1      108.99      118.67        4.64 o   0.6529E-02
   7   5   1      152.10      155.77        5.61 o   0.4629E-02
   8   5   1       26.21       33.14        4.88 o   0.9203E-02
   9   5   1       51.73       63.98       11.22 o   0.9819E-02
  10   5   1        5.86        7.12       33.08 o   0.1375E-01
   0   6   1      307.65      331.55        8.97 o   0.1134E-02
   1   6   1      192.11      188.97        4.88 o   0.3360E-02
   2   6   1      677.72      667.67        9.27 o   0.3383E-03
   3   6   1      196.59      199.63        4.64 o   0.3055E-02
   4   6   1       28.97       31.24        2.44 o   0.9337E-02
   5   6   1     1291.97     1205.39       19.77 o   0.1222E-03
   6   6   1       92.43      105.45        4.15 o   0.7255E-02
   7   6   1      200.04      199.55        7.32 o   0.3089E-02
   8   6   1       10.69       13.02        5.17 o   0.8082E-02
   9   6   1       39.66       57.25       10.74 o   0.9479E-02
   0   7   1     1065.72     1010.01       21.38 o   0.1641E-03
   1   7   1       30.35       35.55        3.93 o   0.9569E-02
   2   7   1      256.26      252.56        5.85 o   0.1989E-02
   3   7   1      310.40      315.39        6.83 o   0.1309E-02
   4   7   1      120.37      125.86        4.64 o   0.6204E-02
   5   7   1      426.29      425.37        9.51 o   0.7614E-03
   6   7   1       31.39       39.81        3.41 o   0.9679E-02
   7   7   1       91.40       90.54        5.37 o   0.9134E-02
   8   7   1       96.57       94.43        8.57 o   0.8738E-02
   9   7   1       10.69       11.75       13.57 o   0.8450E-02
   0   8   1      350.41      388.38        9.66 o   0.8240E-03
   1   8   1       76.22       91.07        4.15 o   0.8147E-02
   2   8   1      348.00      331.61        7.80 o   0.1156E-02
   3   8   1      100.02      101.55        4.64 o   0.8200E-02
   4   8   1      139.68      133.77        5.13 o   0.5717E-02
   5   8   1       17.24       30.29        3.67 o   0.8483E-02
   6   8   1       23.11       24.68        4.42 o   0.8617E-02
   7   8   1       -0.69        0.41        1.77 o   0.1557E-01
   8   8   1       -4.83        3.43       15.54 o   0.1511E-01
   9   8   1       14.49        3.52       25.37 o   0.1400E-01
   0   9   1      135.89      138.85        7.59 o   0.5525E-02
   1   9   1      132.09      142.21        5.66 o   0.5106E-02
   2   9   1       50.70       43.11        4.64 o   0.9961E-02
   3   9   1      329.03      320.09        9.54 o   0.1260E-02
   4   9   1       15.18       21.52        3.18 o   0.7991E-02
   5   9   1      127.27      120.26        6.10 o   0.6534E-02
   6   9   1       18.97       23.28        4.69 o   0.8291E-02
   7   9   1        5.86        8.48        9.93 o   0.1079E-01
   8   9   1       23.11       16.90       11.97 o   0.7688E-02
   0  10   1        9.66       17.20        4.83 o   0.7622E-02
   1  10   1      549.76      501.03       10.73 o   0.5166E-03
   2  10   1      517.34      495.93       12.44 o   0.5544E-03
   3  10   1       45.18       54.16        5.87 o   0.1021E-01
   4  10   1      164.86      165.71        8.05 o   0.4242E-02
   5  10   1       30.01       45.68        5.13 o   0.9432E-02
   6  10   1      106.57      106.17        6.59 o   0.7900E-02
   7  10   1       83.81       84.48        8.90 o   0.9623E-02
   0  11   1      302.82      277.88       11.73 o   0.1551E-02
   1  11   1       45.53       46.90        5.13 o   0.1070E-01
   2  11   1       65.19       74.44        5.93 o   0.9638E-02
   3  11   1       67.94       60.55        7.08 o   0.1031E-01
   4  11   1       57.60       59.15        7.38 o   0.1086E-01
   5  11   1      193.83      186.17       10.49 o   0.3373E-02
   6  11   1       25.87       21.93        7.66 o   0.8162E-02
   7  11   1       51.73       51.03       12.07 o   0.1090E-01
   0  12   1       58.63       57.57        8.97 o   0.1092E-01
   1  12   1       35.52       39.53        5.87 o   0.1001E-01
   2  12   1      158.31      154.33        8.05 o   0.4676E-02
   3  12   1       32.42       25.20        7.86 o   0.8317E-02
   4  12   1       16.21       29.99        9.38 o   0.8400E-02
   5  12   1      111.75      103.93       11.04 o   0.7659E-02
   6  12   1      194.87      195.22       21.95 o   0.3206E-02
   0  13   1        2.76        9.09       10.47 o   0.9524E-02
   1  13   1       16.21       18.61        6.63 o   0.7979E-02
   2  13   1       24.83       27.60        7.32 o   0.8881E-02
   3  13   1       19.31       11.06        9.41 o   0.8257E-02
   4  13   1       11.73        3.07        8.54 o   0.1434E-01
   0  14   1        2.07        0.01       12.09 o   0.1564E-01
   1  14   1       11.73        9.23        7.56 o   0.9933E-02
   2  14   1       13.45       21.32        9.47 o   0.7882E-02
   3  14   1       15.52        8.61       12.07 o   0.1028E-01
   2   0   2      989.85     1083.50       17.24 o   0.1421E-03
   3   0   2      100.71      120.69        4.14 o   0.5945E-02
   4   0   2     1459.59     1451.83       32.42 o   0.9966E-04
   5   0   2      615.29      619.99       14.49 o   0.3875E-03
   6   0   2      228.32      216.07        8.97 o   0.2552E-02
   7   0   2       11.73       19.36        5.52 o   0.7733E-02
   8   0   2        2.76        6.59        2.62 o   0.1506E-01
   9   0   2        4.83        0.67       18.47 o   0.1553E-01
  10   0   2       -5.52       10.91       37.02 o   0.8147E-02
   2   1   2     5011.31     5418.75       61.96 o   0.1593E-04
   3   1   2      616.33      643.85        8.31 o   0.3499E-03
   4   1   2     1442.69     1362.69       19.12 o   0.1029E-03
   5   1   2      176.24      165.58        5.61 o   0.4035E-02
   6   1   2       15.87       18.31        3.93 o   0.7957E-02
   7   1   2      358.35      325.08        8.54 o   0.1143E-02
   8   1   2       51.04       50.92        3.41 o   0.1095E-01
   9   1   2        3.79        3.40       10.50 o   0.1512E-01
  10   1   2       82.08       81.83       22.69 o   0.9855E-02
   2   2   2      112.78      119.40        2.69 o   0.6613E-02
   3   2   2      166.58      170.18        3.67 o   0.4002E-02
   4   2   2      224.53      222.63        5.26 o   0.2523E-02
   5   2   2       94.16      101.47        4.02 o   0.7877E-02
   6   2   2        5.17        8.78        4.67 o   0.1033E-01
   7   2   2       14.83       20.22        2.93 o   0.7927E-02
   8   2   2      321.79      295.49        8.79 o   0.1384E-02
   9   2   2       -4.83        7.94       13.08 o   0.1147E-01
  10   2   2       54.84       48.70       16.87 o   0.1036E-01
   0   3   2      473.20      541.63       10.35 o   0.4367E-03
   1   3   2     2108.68     2310.42       27.59 o   0.4660E-04
   2   3   2      859.82      902.57       11.46 o   0.1983E-03
   3   3   2      259.71      259.06        4.15 o   0.1917E-02
   4   3   2      159.34      169.32        3.67 o   0.3900E-02
   5   3   2       26.21       29.78        2.97 o   0.9080E-02
   6   3   2      331.44      338.91        7.86 o   0.1140E-02
   7   3   2       60.36       65.52        4.64 o   0.1039E-01
   8   3   2       94.16       76.31        5.37 o   0.8856E-02
   9   3   2       28.63       28.63        3.41 o   0.9195E-02
  10   3   2      -34.49       10.25       19.90 o   0.7603E-02
   0   4   2      546.31      566.44       11.04 o   0.4413E-03
   1   4   2        4.48        6.20        3.24 o   0.1538E-01
   2   4   2      653.92      630.75        8.78 o   0.3652E-03
   3   4   2      171.41      146.42        3.41 o   0.4482E-02
   4   4   2       37.25       38.79        2.21 o   0.1015E-01
   5   4   2       -0.69        3.81        0.84 o   0.1506E-01
   6   4   2      265.22      247.78        7.33 o   0.1958E-02
   7   4   2       75.19       88.18        4.90 o   0.8494E-02
   8   4   2       83.12       84.89        5.87 o   0.9512E-02
   9   4   2       10.69       11.74        7.25 o   0.8470E-02
  10   4   2       14.49        1.43       22.29 o   0.1370E-01
   0   5   2     1462.35     1410.03       24.83 o   0.1003E-03
   1   5   2      473.54      465.17        8.42 o   0.6377E-03
   2   5   2      504.58      460.95        7.80 o   0.6023E-03
   3   5   2      831.20      820.66       11.72 o   0.2399E-03
   4   5   2      168.31      190.34        4.15 o   0.3036E-02
   5   5   2      468.02      438.98        8.57 o   0.6770E-03
   6   5   2     1242.65     1137.37       22.04 o   0.1306E-03
   7   5   2      152.44      138.65        6.90 o   0.5180E-02
   8   5   2       17.59       15.04        5.61 o   0.7889E-02
   9   5   2       32.76       36.64        8.52 o   0.9775E-02
  10   5   2       30.35       31.12       21.73 o   0.9432E-02
   0   6   2      369.73      374.28        9.66 o   0.9575E-03
   1   6   2     2389.77     2308.31       29.82 o   0.5004E-04
   2   6   2      362.48      337.92        7.60 o   0.1093E-02
   3   6   2       22.76       15.84        2.44 o   0.7630E-02
   4   6   2      198.66      183.22        4.88 o   0.3341E-02
   5   6   2      484.58      444.51        8.31 o   0.6464E-03
   6   6   2      102.09      120.62        5.17 o   0.6020E-02
   7   6   2      294.88      282.10        9.54 o   0.1572E-02
   8   6   2        2.41        5.12        7.84 o   0.1486E-01
   9   6   2      -10.00        1.46       12.95 o   0.1435E-01
   0   7   2      350.41      373.48       10.35 o   0.9140E-03
   1   7   2      259.02      274.99        6.34 o   0.1631E-02
   2   7   2      233.15      233.95        5.93 o   0.2316E-02
   3   7   2      366.28      372.55        7.56 o   0.9601E-03
   4   7   2        4.14        6.96        4.17 o   0.1505E-01
   5   7   2       89.67       92.22        4.15 o   0.8881E-02
   6   7   2       10.35       12.01        3.67 o   0.8341E-02
   7   7   2       25.52       30.59        5.45 o   0.9064E-02
   8   7   2        2.41       11.42        7.52 o   0.7939E-02
   9   7   2      -19.31        1.48       13.20 o   0.1302E-01
   0   8   2       76.57       74.59        6.21 o   0.1021E-01
   1   8   2      322.48      340.88        7.56 o   0.1094E-02
   2   8   2       10.00        5.31        3.25 o   0.1492E-01
   3   8   2       35.52       41.54        4.21 o   0.9998E-02
   4   8   2      105.54      100.85        4.64 o   0.8072E-02
   5   8   2       62.77       68.98        4.15 o   0.1014E-01
   6   8   2       41.39       42.84        4.64 o   0.1047E-01
   7   8   2       76.91       92.78        6.85 o   0.7960E-02
   8   8   2       40.35       31.51        8.31 o   0.8898E-02
   9   8   2       88.64       76.87       23.38 o   0.9292E-02
   0   9   2        0.00        3.54        1.84 o   0.1510E-01
   1   9   2      231.77      230.59        6.85 o   0.2373E-02
   2   9   2       23.80       27.19        3.93 o   0.8789E-02
   3   9   2      633.92      597.49       14.39 o   0.3917E-03
   4   9   2      127.61      128.53        5.87 o   0.6227E-02
   5   9   2      179.69      162.31        6.83 o   0.4015E-02
   6   9   2       21.38       20.06        4.69 o   0.8147E-02
   7   9   2       15.52       12.68        7.08 o   0.8121E-02
   8   9   2       53.46       63.80       10.98 o   0.9981E-02
   0  10   2      232.46      231.04        9.66 o   0.2361E-02
   1  10   2      529.76      526.71       11.00 o   0.5160E-03
   2  10   2      138.65      128.41        7.33 o   0.5882E-02
   3  10   2      132.09      143.59        7.08 o   0.4979E-02
   4  10   2        5.86        3.45        9.04 o   0.1527E-01
   5  10   2       34.49       32.42        6.14 o   0.9473E-02
   6  10   2      118.30      112.97        8.35 o   0.7120E-02
   7  10   2       55.87       55.16        9.03 o   0.1096E-01
   0  11   2      246.94      207.97       12.42 o   0.2421E-02
   1  11   2        3.79        4.06        6.51 o   0.1560E-01
   2  11   2       85.19       92.37        6.36 o   0.8563E-02
   3  11   2        0.69        4.23        1.89 o   0.1499E-01
   4  11   2      211.77      203.07       10.03 o   0.2889E-02
   5  11   2       22.42       25.74        7.08 o   0.8629E-02
   6  11   2       58.29       59.03        7.82 o   0.1093E-01
   7  11   2       26.56       17.90       15.28 o   0.7595E-02
   0  12   2      124.16      120.10       10.35 o   0.6674E-02
   1  12   2      263.15      250.99        9.77 o   0.1950E-02
   2  12   2       61.74       70.57        6.85 o   0.9864E-02
   3  12   2       30.01       40.06        6.70 o   0.9566E-02
   4  12   2       21.73       33.54        8.52 o   0.8887E-02
   5  12   2      -10.35        0.11        8.78 o   0.1410E-01
   6  12   2       32.42       33.58       13.11 o   0.9676E-02
   0  13   2       13.80       18.75        9.66 o   0.7843E-02
   1  13   2       30.01       45.64        7.08 o   0.9433E-02
   2  13   2       17.24       24.28        7.86 o   0.8232E-02
   3  13   2       21.73       27.55        9.11 o   0.8671E-02
   4  13   2       48.63       36.75       12.83 o   0.9177E-02
   0  14   2      136.58      137.96       16.55 o   0.5610E-02
   1  14   2        7.93       15.60        7.86 o   0.7591E-02
   2  14   2       42.77       62.08       11.31 o   0.9271E-02
   3  14   2       30.70       34.91       12.28 o   0.9584E-02
   2   0   3      625.64      639.75       15.18 o   0.3618E-03
   3   0   3        4.83        2.55        4.62 o   0.1529E-01
   4   0   3     2675.69     2598.98       54.49 o   0.4306E-04
   5   0   3       22.07       34.37        4.14 o   0.8928E-02
   6   0   3      734.62      683.76       18.62 o   0.3060E-03
   7   0   3       16.55       22.67        6.90 o   0.8118E-02
   8   0   3       13.11        6.52        7.59 o   0.1465E-01
   9   0   3       13.11       10.44        2.76 o   0.8900E-02
  10   0   3       32.42       22.42       26.21 o   0.7866E-02
   2   1   3     1211.61     1332.77       18.78 o   0.1026E-03
   3   1   3     2170.76     2156.80       29.87 o   0.5697E-04
   4   1   3      674.61      651.48       10.74 o   0.3456E-03
   5   1   3      406.63      409.11        8.90 o   0.8156E-03
   6   1   3      527.00      507.72       12.50 o   0.5346E-03
   7   1   3      135.54      141.88        6.59 o   0.5241E-02
   8   1   3       76.57       60.28        4.88 o   0.9560E-02
   9   1   3       40.35       37.99        2.93 o   0.1002E-01
  10   1   3       13.45       13.95       16.10 o   0.8069E-02
   0   2   3        1.38        1.82        1.23 o   0.1557E-01
   1   2   3     3087.84     3301.39       47.80 o   0.2998E-04
   2   2   3      406.98      441.08        5.87 o   0.6647E-03
   3   2   3     2308.38     2241.57       29.74 o   0.5245E-04
   4   2   3      747.39      732.62       11.11 o   0.2875E-03
   5   2   3      176.24      179.12        5.93 o   0.3681E-02
   6   2   3      146.24      146.05        6.22 o   0.5203E-02
   7   2   3      139.68      139.06        6.14 o   0.5584E-02
   8   2   3       23.45       24.55        3.90 o   0.8630E-02
   9   2   3        5.17        2.24        6.35 o   0.1519E-01
  10   2   3        0.00        4.48        6.41 o   0.1496E-01
   0   3   3       18.62       29.33        3.45 o   0.8540E-02
   1   3   3      520.45      585.16       11.12 o   0.3869E-03
   2   3   3      259.71      277.05        5.61 o   0.1601E-02
   3   3   3      629.78      590.68       10.56 o   0.3977E-03
   4   3   3      137.27      124.62        4.02 o   0.6019E-02
   5   3   3      132.09      146.19        3.67 o   0.4785E-02
   6   3   3       21.73       32.17        3.18 o   0.8849E-02
   7   3   3      105.19      113.93        5.39 o   0.6883E-02
   8   3   3      140.37      145.51        7.38 o   0.5083E-02
   9   3   3        5.86        3.53        8.99 o   0.1528E-01
  10   3   3       31.04       41.32       16.09 o   0.9636E-02
   0   4   3     1878.29     1959.82       40.70 o   0.6213E-04
   1   4   3      208.66      228.06        5.17 o   0.2250E-02
   2   4   3      829.47      824.95       11.72 o   0.2396E-03
   3   4   3     1991.07     1914.20       26.41 o   0.6432E-04
   4   4   3      280.05      281.97        6.10 o   0.1630E-02
   5   4   3      319.37      311.77        6.90 o   0.1329E-02
   6   4   3      116.92      113.86        5.39 o   0.7170E-02
   7   4   3       98.29      102.59        5.66 o   0.7954E-02
   8   4   3      138.30      138.83        6.85 o   0.5605E-02
   9   4   3        5.86        5.75       14.29 o   0.1476E-01
  10   4   3       64.50       34.19       22.42 o   0.7673E-02
   0   5   3       10.35        9.53        4.83 o   0.9683E-02
   1   5   3      393.52      380.30        7.86 o   0.9086E-03
   2   5   3     1065.38     1083.18       14.63 o   0.1532E-03
   3   5   3       98.29       89.30        3.18 o   0.8672E-02
   4   5   3      283.50      290.21        6.14 o   0.1523E-02
   5   5   3        7.59        5.28        2.44 o   0.1528E-01
   6   5   3      227.29      230.68        6.85 o   0.2351E-02
   7   5   3       26.21       36.66        4.42 o   0.9268E-02
   8   5   3       28.97       30.75        5.37 o   0.9317E-02
   9   5   3       16.21       11.71       12.68 o   0.8259E-02
  10   5   3       -5.86        5.75       48.12 o   0.1477E-01
   0   6   3      577.35      595.39       14.49 o   0.4060E-03
   1   6   3      878.10      822.46       16.34 o   0.2259E-03
   2   6   3      180.03      186.51        5.17 o   0.3379E-02
   3   6   3       66.56       57.52        2.93 o   0.1021E-01
   4   6   3      482.51      460.37        8.57 o   0.6313E-03
   5   6   3      309.37      320.12        7.60 o   0.1254E-02
   6   6   3      222.46      226.10        8.35 o   0.2433E-02
   7   6   3       33.11       45.14        5.17 o   0.9710E-02
   8   6   3       -0.69        1.54        2.48 o   0.1540E-01
   9   6   3       -5.52        4.32       20.99 o   0.1498E-01
   0   7   3      209.01      207.60        8.28 o   0.2866E-02
   1   7   3      689.10      661.84       11.53 o   0.3346E-03
   2   7   3       60.70       60.24        4.21 o   0.1095E-01
   3   7   3      131.75      127.76        4.90 o   0.6162E-02
   4   7   3       85.88       76.82        4.15 o   0.9504E-02
   5   7   3      244.53      223.99        6.90 o   0.2314E-02
   6   7   3        8.97        9.05        4.79 o   0.1025E-01
   7   7   3       44.84       46.37        5.66 o   0.1066E-01
   8   7   3       41.73       39.57        7.66 o   0.1017E-01
   9   7   3       44.84       49.15       17.33 o   0.1053E-01
   0   8   3        0.69       11.56        1.31 o   0.7923E-02
   1   8   3      818.09      755.54       14.15 o   0.2562E-03
   2   8   3       23.80       28.16        3.73 o   0.8835E-02
   3   8   3      146.24      152.18        5.66 o   0.4730E-02
   4   8   3       50.70       51.87        4.15 o   0.1087E-01
   5   8   3       41.73       54.59        4.88 o   0.9881E-02
   6   8   3       56.56       53.51        6.33 o   0.1074E-01
   7   8   3       96.23       93.71        7.60 o   0.8769E-02
   8   8   3       -1.38        8.95        6.60 o   0.9623E-02
   0   9   3       -5.52        0.06        7.40 o   0.1481E-01
   1   9   3       23.45       31.04        4.88 o   0.8934E-02
   2   9   3        1.38       10.50        3.28 o   0.8358E-02
   3   9   3      128.65      153.28        6.59 o   0.4191E-02
   4   9   3       31.73       34.94        4.42 o   0.9663E-02
   5   9   3       33.80       33.78        4.64 o   0.9789E-02
   6   9   3      101.40      104.87        8.64 o   0.7829E-02
   7   9   3       12.07       13.75        6.63 o   0.8025E-02
   8   9   3       -5.17        1.50       28.63 o   0.1541E-01
   0  10   3        7.59        9.87        4.83 o   0.9307E-02
   1  10   3      282.47      258.09        8.54 o   0.1774E-02
   2  10   3      734.28      693.79       16.83 o   0.3034E-03
   3  10   3      192.80      201.76        8.78 o   0.2920E-02
   4  10   3       92.43       99.06        6.70 o   0.8088E-02
   5  10   3       11.38       14.46        4.64 o   0.7889E-02
   6  10   3        1.72       13.82        7.28 o   0.7346E-02
   7  10   3        5.17        6.13       14.79 o   0.1471E-01
   0  11   3      150.37      165.31        9.66 o   0.3949E-02
   1  11   3       12.07        1.63        4.15 o   0.1408E-01
   2  11   3       71.05       67.27        6.36 o   0.1043E-01
   3  11   3      170.03      161.75        9.51 o   0.4245E-02
   4  11   3       40.01       40.70        7.11 o   0.1038E-01
   5  11   3       -2.76        8.70        9.08 o   0.1007E-01
   6  11   3       35.87       40.49        9.86 o   0.1004E-01
   7  11   3        4.83        8.76       20.78 o   0.9890E-02
   0  12   3       -3.45        3.63       10.73 o   0.1509E-01
   1  12   3       40.70       30.35        6.36 o   0.8695E-02
   2  12   3      197.97      196.66       10.83 o   0.3158E-02
   3  12   3       -0.34        4.53        2.92 o   0.1495E-01
   4  12   3       18.28       16.20        8.42 o   0.7900E-02
   5  12   3       41.73       45.06       10.56 o   0.1044E-01
   6  12   3        2.76        3.38       17.45 o   0.1512E-01
   0  13   3       17.93       13.57        8.28 o   0.7891E-02
   1  13   3       77.60       66.31        8.57 o   0.9834E-02
   2  13   3        0.00        7.46        2.51 o   0.1237E-01
   3  13   3       22.07       22.09       11.31 o   0.8424E-02
   4  13   3       13.11       21.16       13.31 o   0.7858E-02
   0  14   3       42.08       31.31       11.73 o   0.8741E-02
   1  14   3        4.48        2.36       14.97 o   0.1528E-01
   2  14   3        0.00        6.28        3.76 o   0.1469E-01
   0   0   4     8095.36     9208.87      208.32 o   0.7636E-05
   1   0   4       11.73       14.94        2.76 o   0.7857E-02
   2   0   4      782.22      817.15       19.31 o   0.2344E-03
   3   0   4     2435.64     2399.35       48.29 o   0.4882E-04
   4   0   4      331.79      334.43       10.35 o   0.1184E-02
   5   0   4      397.32      379.08       13.80 o   0.9024E-03
   6   0   4       -2.76        0.13        7.85 o   0.1562E-01
   7   0   4       64.15       69.59        8.28 o   0.1018E-01
   8   0   4       -1.38        0.13        6.17 o   0.1562E-01
   9   0   4        4.14        1.63        9.62 o   0.1539E-01
  10   0   4       -2.07        9.15       37.03 o   0.9399E-02
   0   1   4        3.45        2.30        1.95 o   0.1546E-01
   1   1   4     1188.85     1298.36       22.93 o   0.1076E-03
   2   1   4     1485.46     1541.36       23.41 o   0.8810E-04
   3   1   4     1837.94     1790.58       26.67 o   0.7187E-04
   4   1   4     2024.18     1949.07       28.50 o   0.6285E-04
   5   1   4       75.53       70.50        4.90 o   0.1018E-01
   6   1   4      416.98      388.27       12.84 o   0.8422E-03
   7   1   4      141.75      128.22        7.18 o   0.5774E-02
   8   1   4       54.15       64.72        6.90 o   0.9944E-02
   9   1   4       54.49       57.72        5.87 o   0.1073E-01
  10   1   4       -3.10       18.59       21.59 o   0.7082E-02
   0   2   4     3217.17     3654.15       62.77 o   0.2405E-04
   1   2   4      683.58      731.84       12.25 o   0.2753E-03
   2   2   4      108.64      119.11        3.67 o   0.6463E-02
   3   2   4      501.13      516.11        8.99 o   0.5238E-03
   4   2   4       44.15       45.50        2.44 o   0.1063E-01
   5   2   4       65.19       63.91        2.69 o   0.1078E-01
   6   2   4      442.50      455.32       12.54 o   0.6571E-03
   7   2   4       12.07        6.32        5.25 o   0.1477E-01
   8   2   4      261.77      249.59       10.35 o   0.1970E-02
   9   2   4       60.70       47.11        6.10 o   0.9666E-02
  10   2   4       14.14       11.67       15.19 o   0.8406E-02
   0   3   4     1259.55     1357.44       37.94 o   0.1020E-03
   1   3   4      428.01      417.18        8.57 o   0.7720E-03
   2   3   4      736.69      707.04       12.83 o   0.2987E-03
   3   3   4      100.02      108.14        3.45 o   0.7330E-02
   4   3   4      343.51      337.99        7.57 o   0.1151E-02
   5   3   4      468.37      459.16        9.18 o   0.6516E-03
   6   3   4      229.35      210.73        7.66 o   0.2595E-02
   7   3   4      135.54      143.31        6.42 o   0.5127E-02
   8   3   4       44.49       39.05        6.22 o   0.9865E-02
   9   3   4        6.90       15.15       10.91 o   0.7568E-02
  10   3   4       23.80       14.61       18.82 o   0.7540E-02
   0   4   4       63.46       63.55        4.83 o   0.1090E-01
   1   4   4      803.95      830.02       12.77 o   0.2309E-03
   2   4   4      295.92      254.96        6.22 o   0.1705E-02
   3   4   4      103.81       96.35        3.55 o   0.8250E-02
   4   4   4       73.46       78.48        3.45 o   0.9718E-02
   5   4   4       -1.03        4.23        1.93 o   0.1515E-01
   6   4   4      146.92      141.27        5.45 o   0.5298E-02
   7   4   4      289.02      276.00        8.54 o   0.1635E-02
   8   4   4       20.69       28.18        5.45 o   0.8629E-02
   9   4   4      106.92      122.05       16.98 o   0.6084E-02
  10   4   4        0.34       13.22        6.11 o   0.7441E-02
   0   5   4        1.38        0.02        3.70 o   0.1563E-01
   1   5   4      458.02      444.63       10.24 o   0.6841E-03
   2   5   4        4.83        3.28        3.87 o   0.1540E-01
   3   5   4      317.99      295.60        6.63 o   0.1401E-02
   4   5   4       63.46       63.79        3.45 o   0.1087E-01
   5   5   4      283.85      275.67        6.70 o   0.1665E-02
   6   5   4      181.07      187.93        6.14 o   0.3329E-02
   7   5   4       50.70       49.37        4.90 o   0.1080E-01
   8   5   4       10.69        6.56        5.13 o   0.1501E-01
   9   5   4       82.43       72.29       13.90 o   0.9667E-02
  10   5   4       23.80       45.84       21.06 o   0.8922E-02
   0   6   4       40.01       48.21        6.21 o   0.1016E-01
   1   6   4        2.07        0.04        3.58 o   0.1533E-01
   2   6   4      124.51      115.52        4.50 o   0.6765E-02
   3   6   4      101.05      100.40        3.67 o   0.8350E-02
   4   6   4       20.00       23.37        3.18 o   0.8357E-02
   5   6   4      324.55      319.16        8.31 o   0.1281E-02
   6   6   4       41.73       51.59        4.21 o   0.1011E-01
   7   6   4       86.91       88.82        6.14 o   0.9192E-02
   8   6   4        6.21        3.78       12.57 o   0.1506E-01
   9   6   4       -3.79        7.05       18.60 o   0.1390E-01
   0   7   4      113.82      123.36       11.73 o   0.6235E-02
   1   7   4      281.43      281.24        7.66 o   0.1646E-02
   2   7   4       22.42       22.34        3.73 o   0.8451E-02
   3   7   4        0.69        1.56        1.24 o   0.1540E-01
   4   7   4       32.42       44.69        3.73 o   0.9665E-02
   5   7   4      326.96      320.78        8.83 o   0.1265E-02
   6   7   4       13.11       15.41        3.93 o   0.7894E-02
   7   7   4       26.90       29.74        5.93 o   0.9122E-02
   8   7   4        5.52        1.92       11.48 o   0.1534E-01
   9   7   4       54.49       48.22       25.61 o   0.1032E-01
   0   8   4      692.55      671.34       17.93 o   0.3296E-03
   1   8   4      680.13      636.93       14.44 o   0.3481E-03
   2   8   4      280.74      297.05        9.27 o   0.1413E-02
   3   8   4      318.68      319.85        8.83 o   0.1291E-02
   4   8   4      416.29      411.90       10.56 o   0.8012E-03
   5   8   4       20.69       27.45        4.50 o   0.8598E-02
   6   8   4       25.87       35.76        4.69 o   0.9232E-02
   7   8   4       35.18       36.23        6.98 o   0.9956E-02
   8   8   4       66.91       63.70       10.77 o   0.1062E-01
   0   9   4       -6.90        0.04        8.28 o   0.1460E-01
   1   9   4      320.41      308.47       10.73 o   0.1338E-02
   2   9   4       24.14       35.31        4.63 o   0.9096E-02
   3   9   4        9.31       13.44        4.17 o   0.7930E-02
   4   9   4        3.45        2.12        5.56 o   0.1544E-01
   5   9   4      160.38      163.62        8.05 o   0.4272E-02
   6   9   4        1.03        2.86        4.18 o   0.1521E-01
   7   9   4       21.73       21.29        8.54 o   0.8321E-02
   8   9   4       10.69       12.10       12.84 o   0.8350E-02
   0  10   4      450.43      435.46       17.24 o   0.7078E-03
   1  10   4      124.85      123.21        7.38 o   0.6563E-02
   2  10   4       47.94       49.00        5.93 o   0.1080E-01
   3  10   4      104.16      124.39        7.38 o   0.5705E-02
   4  10   4       14.14       13.46        4.21 o   0.8117E-02
   5  10   4        8.62       10.85        6.10 o   0.8731E-02
   6  10   4        0.34        5.09        2.69 o   0.1486E-01
   7  10   4       18.62       38.08       10.14 o   0.8698E-02
   0  11   4        3.45        0.27        7.80 o   0.1560E-01
   1  11   4       -1.38        4.08        4.38 o   0.1501E-01
   2  11   4      240.74      235.80       10.51 o   0.2245E-02
   3  11   4        6.55        5.43       10.63 o   0.1547E-01
   4  11   4        4.14       11.33        9.81 o   0.7980E-02
   5  11   4       10.00       13.97        8.57 o   0.7876E-02
   6  11   4        1.03        6.61        7.05 o   0.1464E-01
   0  12   4      184.86      162.79       14.49 o   0.3897E-02
   1  12   4       11.73       19.69        4.97 o   0.7740E-02
   2  12   4       95.88      104.08        9.95 o   0.7640E-02
   3  12   4       25.18       21.61        9.11 o   0.8166E-02
   4  12   4       18.62        1.31       12.25 o   0.1309E-01
   5  12   4        5.86       23.96       23.46 o   0.7187E-02
   0  13   4       95.19       96.70       11.04 o   0.8595E-02
   1  13   4       23.11       35.59        6.85 o   0.9024E-02
   2  13   4       -5.86        1.41       15.53 o   0.1542E-01
   3  13   4       -2.76        5.09       13.91 o   0.1486E-01
   4  13   4       10.00        6.45       12.15 o   0.1510E-01
   0  14   4       53.80       57.49       18.62 o   0.1068E-01
   1  14   4       53.11       62.02       13.67 o   0.1015E-01
   2  14   4       45.53       43.31       12.01 o   0.1045E-01
   1   0   5     1635.49     1819.50       37.94 o   0.6399E-04
   2   0   5      827.06      801.04       23.45 o   0.2447E-03
   3   0   5      241.43      253.93       10.35 o   0.1908E-02
   4   0   5      216.59      221.83        8.28 o   0.2509E-02
   5   0   5       -1.38        3.61        1.23 o   0.1530E-01
   6   0   5      174.52      157.82       11.04 o   0.4213E-02
   7   0   5       33.11       30.13        6.90 o   0.9170E-02
   8   0   5       11.04       29.11        6.90 o   0.8031E-02
   9   0   5        2.76        6.26       14.83 o   0.1469E-01
  10   0   5       33.11        0.09       25.52 o   0.1098E-01
   0   1   5      158.65      168.94        4.83 o   0.3924E-02
   1   1   5     2226.98     2347.98       35.62 o   0.4789E-04
   2   1   5     1092.28     1165.36       20.36 o   0.1301E-03
   3   1   5      243.84      251.26        6.34 o   0.1983E-02
   4   1   5      194.87      199.46        6.90 o   0.3033E-02
   5   1   5       17.93       13.05        1.95 o   0.7936E-02
   6   1   5       62.43       57.20        5.56 o   0.1055E-01
   7   1   5       47.94       69.03        5.93 o   0.8924E-02
   8   1   5      113.82      120.90        8.08 o   0.6491E-02
   9   1   5       23.80       23.46        8.14 o   0.8553E-02
  10   1   5       42.08       48.22       17.32 o   0.1034E-01
   0   2   5       57.25       58.37        2.76 o   0.1091E-01
   1   2   5     1104.35     1141.36       15.87 o   0.1390E-03
   2   2   5      134.51      143.57        4.39 o   0.5064E-02
   3   2   5      115.19      102.34        4.42 o   0.7495E-02
   4   2   5      468.37      498.65        8.81 o   0.5402E-03
   5   2   5      196.24      184.61        4.90 o   0.3360E-02
   6   2   5       44.84       43.76        4.50 o   0.1056E-01
   7   2   5       67.25       62.12        6.22 o   0.1049E-01
   8   2   5      106.92      130.95        8.99 o   0.5252E-02
   9   2   5        0.34        4.88        2.51 o   0.1490E-01
  10   2   5       66.22       50.85       17.04 o   0.9627E-02
   0   3   5      303.51      285.76        9.66 o   0.1512E-02
   1   3   5       82.08       88.98        4.15 o   0.8842E-02
   2   3   5      188.66      220.15        5.09 o   0.2279E-02
   3   3   5      910.87      813.04       16.27 o   0.2178E-03
   4   3   5      147.61      155.58        5.09 o   0.4507E-02
   5   3   5      773.60      753.13       15.03 o   0.2725E-03
   6   3   5      188.31      176.48        5.66 o   0.3617E-02
   7   3   5      268.67      257.25       11.11 o   0.1870E-02
   8   3   5       35.52       31.77        6.03 o   0.9281E-02
   9   3   5       -7.93       10.17       10.49 o   0.9116E-02
  10   3   5       90.71      106.34       22.20 o   0.7075E-02
   0   4   5     1852.08     1764.05       40.01 o   0.7131E-04
   1   4   5      330.75      328.59        6.59 o   0.1224E-02
   2   4   5       75.53       78.80        3.45 o   0.9840E-02
   3   4   5       85.88       94.53        2.97 o   0.8304E-02
   4   4   5      159.00      172.21        5.45 o   0.3750E-02
   5   4   5      107.26      108.81        4.97 o   0.7618E-02
   6   4   5       25.87       33.10        3.18 o   0.9177E-02
   7   4   5        8.97        9.28        4.97 o   0.9980E-02
   8   4   5       18.62       20.69        5.66 o   0.8163E-02
   9   4   5        3.45       14.41       16.36 o   0.7268E-02
  10   4   5       34.83       41.08       19.76 o   0.9945E-02
   0   5   5     1454.76     1440.37       36.56 o   0.1003E-03
   1   5   5     2269.40     2132.77       32.49 o   0.5364E-04
   2   5   5      233.49      242.85        5.39 o   0.2095E-02
   3   5   5      305.23      294.45        6.14 o   0.1463E-02
   4   5   5      477.33      442.28        8.83 o   0.6593E-03
   5   5   5        6.55       10.60        5.42 o   0.8743E-02
   6   5   5      229.01      237.48        6.63 o   0.2182E-02
   7   5   5      137.61      131.07        6.90 o   0.5860E-02
   8   5   5       53.80       68.84        7.08 o   0.9421E-02
   9   5   5       33.80        2.35       16.15 o   0.1118E-01
   0   6   5      532.52      480.45       16.55 o   0.5514E-03
   1   6   5      277.30      265.65        7.87 o   0.1763E-02
   2   6   5        6.55        6.66        4.85 o   0.1562E-01
   3   6   5       11.73       16.13        2.93 o   0.7770E-02
   4   6   5       46.56       50.70        3.45 o   0.1059E-01
   5   6   5       42.77       41.70        3.93 o   0.1042E-01
   6   6   5        2.76        0.56        4.12 o   0.1530E-01
   7   6   5        2.76        9.06        6.20 o   0.9550E-02
   8   6   5        7.93        1.98        6.14 o   0.1474E-01
   9   6   5       26.21       26.28       13.49 o   0.8903E-02
   0   7   5       93.81      110.52        8.28 o   0.6726E-02
   1   7   5       96.92       95.57        5.26 o   0.8697E-02
   2   7   5      142.10      143.96        5.26 o   0.5263E-02
   3   7   5      180.38      172.58        6.10 o   0.3830E-02
   4   7   5      411.46      419.75        9.32 o   0.7672E-03
   5   7   5      170.38      156.94        6.70 o   0.4324E-02
   6   7   5        1.38        5.11        3.87 o   0.1487E-01
   7   7   5       45.87       45.56        6.63 o   0.1073E-01
   8   7   5      116.92      112.45        9.95 o   0.7203E-02
   9   7   5       26.90       19.06       15.98 o   0.7704E-02
   0   8   5      186.24      184.57        8.97 o   0.3527E-02
   1   8   5       52.08       74.26        4.69 o   0.8612E-02
   2   8   5       76.22       85.13        5.40 o   0.8963E-02
   3   8   5      344.20      313.74        8.57 o   0.1227E-02
   4   8   5      280.40      269.13        9.03 o   0.1721E-02
   5   8   5       65.87       68.33        4.90 o   0.1050E-01
   6   8   5      200.04      201.99        7.60 o   0.3004E-02
   7   8   5       11.73       25.84        7.25 o   0.7954E-02
   8   8   5        4.83        4.95       16.05 o   0.1488E-01
   0   9   5     1211.96     1196.63       31.73 o   0.1319E-03
   1   9   5       78.98       92.69        5.93 o   0.8118E-02
   2   9   5      269.36      288.23        9.18 o   0.1485E-02
   3   9   5      167.62      166.75        7.46 o   0.4196E-02
   4   9   5      103.47      109.29        6.59 o   0.7362E-02
   5   9   5        5.86        6.22        9.45 o   0.1558E-01
   6   9   5       22.07       26.16        5.39 o   0.8624E-02
   7   9   5       16.21       13.15        7.38 o   0.8026E-02
   8   9   5       -3.10       13.09       19.46 o   0.7473E-02
   0  10   5      111.06      109.55        8.97 o   0.7573E-02
   1  10   5      134.16      136.64        7.75 o   0.5650E-02
   2  10   5      175.21      196.99        8.52 o   0.2868E-02
   3  10   5       22.42       31.84        5.86 o   0.8890E-02
   4  10   5      125.54      130.01        7.80 o   0.6000E-02
   5  10   5        1.03        4.36        4.76 o   0.1497E-01
   6  10   5       12.76        4.52        7.18 o   0.1440E-01
   7  10   5       10.69       16.41       11.49 o   0.7700E-02
   0  11   5       28.97       35.44        7.59 o   0.9462E-02
   1  11   5       10.69       12.19        4.90 o   0.8313E-02
   2  11   5       82.08       86.34        6.80 o   0.9213E-02
   3  11   5       26.21       23.89        6.48 o   0.8486E-02
   4  11   5       57.94       54.25        8.08 o   0.1069E-01
   5  11   5       20.00       13.65        7.60 o   0.7772E-02
   6  11   5       63.81       66.40       12.96 o   0.1057E-01
   0  12   5       66.91       85.76        9.66 o   0.8220E-02
   1  12   5       67.25       74.27        7.08 o   0.9800E-02
   2  12   5       16.90        8.37        8.73 o   0.1049E-01
   3  12   5        7.24       10.65        7.56 o   0.8785E-02
   4  12   5       20.69       12.29       10.96 o   0.7877E-02
   5  12   5      -20.00        2.08       19.09 o   0.1300E-01
   0  13   5        4.14       11.22       14.96 o   0.8029E-02
   1  13   5       22.76       19.61       10.14 o   0.8018E-02
   2  13   5       -3.10       10.52       13.61 o   0.8379E-02
   3  13   5       54.15       25.95       15.90 o   0.7127E-02
   4  13   5       11.38        7.74       14.97 o   0.1216E-01
   0  14   5      -22.76        2.07       16.55 o   0.1262E-01
   1  14   5       47.94       54.39       15.46 o   0.1044E-01
   0   0   6      496.65      537.02       14.49 o   0.4663E-03
   1   0   6      435.95      449.27       12.42 o   0.6725E-03
   2   0   6       22.07       33.24        4.83 o   0.8903E-02
   3   0   6      735.31      769.16       20.69 o   0.2585E-03
   4   0   6      651.85      582.69       16.55 o   0.3865E-03
   5   0   6      118.64      118.08        7.59 o   0.6976E-02
   6   0   6       11.73       17.35        6.90 o   0.7731E-02
   7   0   6       13.80        3.91        7.59 o   0.1416E-01
   8   0   6       17.24       20.99        8.97 o   0.8094E-02
   9   0   6       21.38        8.18       17.93 o   0.1030E-01
  10   0   6       72.43       37.96       26.90 o   0.7614E-02
   0   1   6      171.07      181.43        6.21 o   0.3477E-02
   1   1   6      847.41      866.17       15.64 o   0.2177E-03
   2   1   6      378.35      385.22        8.83 o   0.9012E-03
   3   1   6      297.30      281.81        7.82 o   0.1562E-02
   4   1   6     1246.79     1144.91       21.29 o   0.1298E-03
   5   1   6      242.46      245.37        5.85 o   0.2102E-02
   6   1   6       59.67       60.37        5.66 o   0.1092E-01
   7   1   6       24.83       22.07        5.17 o   0.8255E-02
   8   1   6       44.49       49.63        7.18 o   0.1047E-01
   9   1   6       16.55       20.70       11.39 o   0.8043E-02
  10   1   6       31.39       21.17       23.54 o   0.7724E-02
   0   2   6        6.90        8.03        4.14 o   0.1178E-01
   1   2   6     1472.35     1510.77       20.51 o   0.9193E-04
   2   2   6      814.64      773.19       15.73 o   0.2540E-03
   3   2   6      131.40      128.76        5.39 o   0.6151E-02
   4   2   6       20.00       16.40        2.93 o   0.7823E-02
   5   2   6      245.56      242.81        6.42 o   0.2147E-02
   6   2   6      498.72      453.64        9.54 o   0.6172E-03
   7   2   6       53.11       56.95        5.85 o   0.1068E-01
   8   2   6       93.47       81.46       11.57 o   0.8994E-02
   9   2   6       63.12       63.06        8.05 o   0.1091E-01
  10   2   6       10.00        7.59       14.73 o   0.1273E-01
   0   3   6      989.16      963.31       27.59 o   0.1824E-03
   1   3   6      597.70      626.69       11.87 o   0.3661E-03
   2   3   6      387.32      410.98       11.14 o   0.7712E-03
   3   3   6        5.86        6.92        3.18 o   0.1545E-01
   4   3   6      217.28      207.37        5.45 o   0.2770E-02
   5   3   6      163.14      149.37        6.03 o   0.4653E-02
   6   3   6      623.57      584.54       13.20 o   0.4048E-03
   7   3   6       12.42       17.39        5.26 o   0.7770E-02
   8   3   6       20.00       10.65        5.39 o   0.8363E-02
   9   3   6      230.04      188.80       21.29 o   0.2797E-02
  10   3   6       65.19       60.14       17.94 o   0.1054E-01
   0   4   6      187.62      191.02        7.59 o   0.3293E-02
   1   4   6      176.93      178.36        7.60 o   0.3744E-02
   2   4   6      394.90      363.04        9.66 o   0.9423E-03
   3   4   6       88.98       89.48        4.17 o   0.9248E-02
   4   4   6      441.12      423.86       10.06 o   0.7392E-03
   5   4   6       12.07        9.78        3.71 o   0.9379E-02
   6   4   6        3.45        9.21        4.80 o   0.9645E-02
   7   4   6       92.78      102.65        6.98 o   0.7619E-02
   8   4   6       73.81       65.69        6.98 o   0.1012E-01
   9   4   6       31.04       46.90       12.96 o   0.9465E-02
   0   5   6     1123.67     1063.17       24.14 o   0.1510E-03
   1   5   6        5.17        4.25        2.15 o   0.1550E-01
   2   5   6      699.79      688.15       12.28 o   0.3206E-03
   3   5   6      289.71      296.07        7.11 o   0.1468E-02
   4   5   6       19.31       24.32        3.08 o   0.8362E-02
   5   5   6      300.40      280.72        7.82 o   0.1551E-02
   6   5   6      802.22      751.55       17.63 o   0.2625E-03
   7   5   6        7.59       16.52        5.57 o   0.7526E-02
   8   5   6       78.29       88.40        7.82 o   0.8658E-02
   9   5   6        3.79       18.69       18.17 o   0.7082E-02
   0   6   6      197.97      196.81        7.59 o   0.3157E-02
   1   6   6      186.59      199.65        4.42 o   0.2922E-02
   2   6   6      225.22      201.40        6.10 o   0.2740E-02
   3   6   6      205.90      182.98        6.10 o   0.3225E-02
   4   6   6       24.49       28.47        2.97 o   0.8899E-02
   5   6   6      255.57      255.50        6.85 o   0.1970E-02
   6   6   6        3.10        5.85        5.40 o   0.1522E-01
   7   6   6       58.63       73.27        5.45 o   0.9260E-02
   8   6   6       13.80       21.71        7.66 o   0.7915E-02
   9   6   6      -14.49       17.10       13.11 o   0.7890E-02
   0   7   6      481.47      403.89       17.24 o   0.6977E-03
   1   7   6      522.51      501.97       11.00 o   0.5441E-03
   2   7   6       21.38       29.04        2.93 o   0.8713E-02
   3   7   6      261.77      290.16        7.08 o   0.1420E-02
   4   7   6       76.91       83.45        4.88 o   0.9270E-02
   5   7   6      425.60      411.94       10.03 o   0.7846E-03
   6   7   6       -3.10        5.60        5.40 o   0.1526E-01
   7   7   6       25.18       32.19        5.86 o   0.9097E-02
   8   7   6        3.45        3.81       15.73 o   0.1506E-01
   9   7   6       61.74       65.02       18.97 o   0.1056E-01
   0   8   6       17.93       20.77        4.14 o   0.8124E-02
   1   8   6      155.20      145.82        6.33 o   0.4947E-02
   2   8   6       15.18       19.49        3.18 o   0.7932E-02
   3   8   6      293.85      281.61        9.03 o   0.1580E-02
   4   8   6       72.43       82.81        5.61 o   0.9013E-02
   5   8   6      116.57      103.98        6.85 o   0.7391E-02
   6   8   6        5.86        5.54        8.83 o   0.1559E-01
   7   8   6       49.32       63.91        7.86 o   0.9627E-02
   8   8   6        0.69        0.40        3.97 o   0.1558E-01
   0   9   6      100.02      107.38        7.59 o   0.7416E-02
   1   9   6      532.86      495.81       13.25 o   0.5380E-03
   2   9   6       76.57       84.52        5.57 o   0.9081E-02
   3   9   6       97.61      112.87        6.10 o   0.6658E-02
   4   9   6       10.00        2.58        4.97 o   0.1452E-01
   5   9   6      266.60      245.98        9.77 o   0.1960E-02
   6   9   6       55.18       62.81        7.08 o   0.1025E-01
   7   9   6       17.93       18.01        8.14 o   0.8075E-02
   0  10   6       31.73       44.67        5.52 o   0.9608E-02
   1  10   6       14.49       13.89        5.89 o   0.8075E-02
   2  10   6        5.86        3.39        8.65 o   0.1526E-01
   3  10   6        5.17        9.51        8.49 o   0.9465E-02
   4  10   6      -12.07        9.54        6.14 o   0.9630E-02
   5  10   6       24.14       19.78        6.42 o   0.7952E-02
   6  10   6        4.14        6.75       11.56 o   0.1462E-01
   7  10   6        8.28        8.01       11.04 o   0.1193E-01
   0  11   6       46.91       49.98        7.59 o   0.1066E-01
   1  11   6      190.04      200.47        9.03 o   0.2935E-02
   2  11   6        9.66       13.08        5.78 o   0.8020E-02
   3  11   6      140.03      134.44        8.54 o   0.5688E-02
   4  11   6        4.83        3.72       11.21 o   0.1507E-01
   5  11   6       41.39       32.11       11.30 o   0.8933E-02
   6  11   6       -4.83       10.57       20.13 o   0.8321E-02
   0  12   6        9.66       18.41        7.59 o   0.7609E-02
   1  12   6       11.73       26.01        5.93 o   0.7962E-02
   2  12   6        8.62        7.03        7.86 o   0.1493E-01
   3  12   6       16.21        3.71        9.47 o   0.1378E-01
   4  12   6        8.62        4.72        9.76 o   0.1504E-01
   5  12   6       17.59        4.33       16.05 o   0.1367E-01
   0  13   6       82.08       70.91       20.00 o   0.9654E-02
   1  13   6       44.49       42.33       11.73 o   0.1037E-01
   2  13   6       30.35        4.12       11.96 o   0.1187E-01
   3  13   6      137.96      127.92       16.59 o   0.5917E-02
   0  14   6       43.46        0.22       32.42 o   0.9701E-02
   1   0   7      534.59      502.61       13.80 o   0.5308E-03
   2   0   7       33.80       41.51        5.52 o   0.9856E-02
   3   0   7      128.99      135.75        6.90 o   0.5571E-02
   4   0   7      166.93      157.59        7.59 o   0.4398E-02
   5   0   7      219.35      215.65       10.35 o   0.2652E-02
   6   0   7        4.83        5.75        3.46 o   0.1549E-01
   7   0   7       24.14       26.83        8.97 o   0.8798E-02
   8   0   7      106.92      123.34       11.04 o   0.5923E-02
   9   0   7        8.28        0.51       13.11 o   0.1447E-01
  10   0   7       36.56        7.30       24.14 o   0.1048E-01
   0   1   7     1932.10     1841.42       49.66 o   0.6715E-04
   1   1   7       50.70       48.77        2.93 o   0.1072E-01
   2   1   7      627.71      597.57       11.71 o   0.3957E-03
   3   1   7      717.72      681.78       14.39 o   0.3144E-03
   4   1   7      118.99      130.41        5.17 o   0.5710E-02
   5   1   7       75.88       79.07        5.39 o   0.9839E-02
   6   1   7      136.58      115.99        4.64 o   0.6210E-02
   7   1   7       62.77       61.55        6.85 o   0.1085E-01
   8   1   7       12.07       27.75        6.14 o   0.8051E-02
   9   1   7      151.75      129.01       14.18 o   0.5386E-02
  10   1   7       -5.17        4.08       37.52 o   0.1502E-01
   0   2   7     1212.65     1169.00       23.45 o   0.1331E-03
   1   2   7     1528.57     1428.47       23.20 o   0.9466E-04
   2   2   7     1161.60     1138.45       18.11 o   0.1413E-03
   3   2   7     1165.40     1083.20       19.76 o   0.1436E-03
   4   2   7      227.29      239.73        8.83 o   0.2116E-02
   5   2   7       57.94       57.34        3.67 o   0.1097E-01
   6   2   7       45.18       45.82        3.45 o   0.1071E-01
   7   2   7       80.36       85.99        6.42 o   0.9142E-02
   8   2   7       48.29       37.93        9.18 o   0.9385E-02
   9   2   7       14.49       21.30       11.42 o   0.7943E-02
  10   2   7       13.80        7.63       20.67 o   0.1219E-01
   0   3   7      906.38      883.70       20.69 o   0.2098E-03
   1   3   7      234.18      227.99        6.17 o   0.2376E-02
   2   3   7       11.04       13.67        1.86 o   0.7986E-02
   3   3   7      100.02      105.32        4.50 o   0.7679E-02
   4   3   7      555.97      517.07       10.91 o   0.4990E-03
   5   3   7      453.54      418.30       10.14 o   0.7270E-03
   6   3   7        4.14        2.93        4.93 o   0.1545E-01
   7   3   7      189.35      205.60       10.83 o   0.2730E-02
   8   3   7       21.38       16.12        8.02 o   0.7722E-02
   9   3   7       18.28       18.28       12.55 o   0.8091E-02
  10   3   7       70.36       49.25       32.42 o   0.9100E-02
   0   4   7      196.59      194.19        8.28 o   0.3215E-02
   1   4   7      214.18      214.83        7.82 o   0.2703E-02
   2   4   7      251.77      260.66       11.00 o   0.1842E-02
   3   4   7      391.80      385.68        9.74 o   0.9002E-03
   4   4   7      260.74      244.28        7.57 o   0.2016E-02
   5   4   7       74.84       87.74        5.40 o   0.8498E-02
   6   4   7      166.93      160.91        6.80 o   0.4331E-02
   7   4   7      137.61      138.02        5.66 o   0.5644E-02
   8   4   7       34.49       38.01        6.36 o   0.9926E-02
   9   4   7       47.94       50.74       16.82 o   0.1071E-01
   0   5   7      120.71      109.28        5.52 o   0.7083E-02
   1   5   7      478.71      451.09       10.98 o   0.6469E-03
   2   5   7      130.03      133.14        5.85 o   0.5862E-02
   3   5   7      518.72      471.39       13.11 o   0.5750E-03
   4   5   7       57.94       71.37        4.32 o   0.9416E-02
   5   5   7      184.86      172.79        8.18 o   0.3737E-02
   6   5   7       40.01       43.29        4.15 o   0.1034E-01
   7   5   7      326.27      300.86        8.83 o   0.1344E-02
   8   5   7        1.38        2.99        6.25 o   0.1518E-01
   9   5   7       16.21        8.09       20.29 o   0.1102E-01
   0   6   7       53.11       57.24        4.14 o   0.1065E-01
   1   6   7      306.96      291.81        8.62 o   0.1467E-02
   2   6   7       54.84       51.79        2.93 o   0.1071E-01
   3   6   7      144.86      143.98        5.39 o   0.5295E-02
   4   6   7       69.32       60.98        4.64 o   0.1022E-01
   5   6   7      104.85      123.29        6.17 o   0.5853E-02
   6   6   7       38.28       42.92        4.69 o   0.1020E-01
   7   6   7       32.08       30.21        4.64 o   0.9253E-02
   8   6   7        6.90        7.85       17.99 o   0.1150E-01
   9   6   7       17.93        0.12       19.63 o   0.1302E-01
   0   7   7      142.79      142.85        6.90 o   0.5387E-02
   1   7   7      234.87      209.45        5.61 o   0.2547E-02
   2   7   7      166.93      175.67        4.88 o   0.3708E-02
   3   7   7       70.36       78.62        4.39 o   0.9454E-02
   4   7   7      512.51      471.85       11.97 o   0.5821E-03
   5   7   7       16.21       13.83        3.40 o   0.7980E-02
   6   7   7        5.86        7.00        8.53 o   0.1501E-01
   7   7   7        2.07        9.05        6.25 o   0.9561E-02
   8   7   7        6.90        8.02       17.67 o   0.1114E-01
   0   8   7       48.29       49.41        2.76 o   0.1082E-01
   1   8   7      163.48      165.56        5.17 o   0.4227E-02
   2   8   7      231.42      230.72        7.08 o   0.2373E-02
   3   8   7       72.77       75.07        5.13 o   0.1016E-01
   4   8   7       29.32       45.66        4.90 o   0.9379E-02
   5   8   7       46.56       45.62        5.39 o   0.1069E-01
   6   8   7       40.70       47.02        6.17 o   0.1027E-01
   7   8   7       -6.21        4.04       12.57 o   0.1502E-01
   8   8   7        0.00       38.29        5.35 o   0.7356E-02
   0   9   7      853.96      843.45       22.76 o   0.2294E-03
   1   9   7      247.29      227.92        7.11 o   0.2254E-02
   2   9   7       28.97       37.64        3.93 o   0.9488E-02
   3   9   7       25.52       25.53        4.15 o   0.8810E-02
   4   9   7      246.25      274.43        9.03 o   0.1571E-02
   5   9   7       51.73       48.53        6.34 o   0.1059E-01
   6   9   7       26.21       29.04        7.94 o   0.9046E-02
   7   9   7       23.80       30.06        9.11 o   0.8923E-02
   0  10   7       18.62       13.25        4.14 o   0.7881E-02
   1  10   7       60.01       62.69        4.48 o   0.1069E-01
   2  10   7        3.79        5.14        5.83 o   0.1543E-01
   3  10   7       31.04       38.68        5.13 o   0.9654E-02
   4  10   7       41.73       51.02        5.39 o   0.1014E-01
   5  10   7        8.28       10.42        6.98 o   0.8959E-02
   6  10   7       21.04       10.77       14.51 o   0.8261E-02
   7  10   7        8.62        9.61       12.07 o   0.9615E-02
   0  11   7      144.86      138.29       10.35 o   0.5434E-02
   1  11   7       14.49        6.02        3.71 o   0.1436E-01
   2  11   7       36.90       37.10        4.88 o   0.1011E-01
   3  11   7       58.29       55.68        7.08 o   0.1079E-01
   4  11   7       21.38        2.83       16.15 o   0.1292E-01
   5  11   7       54.49       56.68       13.27 o   0.1082E-01
   6  11   7       16.21       22.82       19.13 o   0.8101E-02
   0  12   7      126.92      116.00       11.73 o   0.6646E-02
   1  12   7       14.83        8.25        9.11 o   0.1081E-01
   2  12   7      130.37      131.56       12.34 o   0.6028E-02
   3  12   7      -11.38        1.92        9.38 o   0.1422E-01
   4  12   7        4.83        2.84       19.61 o   0.1520E-01
   5  12   7       26.56       20.34       13.66 o   0.7889E-02
   0  13   7       35.87       36.74       18.62 o   0.1002E-01
   1  13   7       13.11       19.71       13.67 o   0.7818E-02
   2  13   7      114.16       91.11       15.12 o   0.7633E-02
   3  13   7        7.93       20.32       13.31 o   0.7539E-02
   0   0   8     3983.53     3939.15      104.85 o   0.2616E-04
   1   0   8      333.86      317.55       10.35 o   0.1253E-02
   2   0   8        6.90        6.13        5.52 o   0.1552E-01
   3   0   8      424.91      429.23       14.49 o   0.7448E-03
   4   0   8      300.06      329.54       12.42 o   0.1130E-02
   5   0   8      333.17      304.94       13.11 o   0.1301E-02
   6   0   8      168.31      171.52       11.04 o   0.3958E-02
   7   0   8        8.28        7.53        8.28 o   0.1315E-01
   8   0   8        6.90        9.74       22.07 o   0.8934E-02
   9   0   8       -8.28        1.90       12.42 o   0.1467E-01
  10   0   8       20.00        3.54       27.59 o   0.1321E-01
   0   1   8       -0.69        1.05        1.05 o   0.1547E-01
   1   1   8      740.14      690.43       13.42 o   0.3018E-03
   2   1   8        9.66       13.87        2.44 o   0.7871E-02
   3   1   8      185.21      160.83        6.90 o   0.3921E-02
   4   1   8       96.57       97.99        5.17 o   0.8502E-02
   5   1   8      180.72      187.29        6.83 o   0.3356E-02
   6   1   8       51.04       48.92        3.67 o   0.1071E-01
   7   1   8       23.45       27.10        5.87 o   0.8764E-02
   8   1   8       32.76       35.06        8.08 o   0.9745E-02
   9   1   8       22.42       22.47       11.23 o   0.8465E-02
  10   1   8       57.60       42.55       25.26 o   0.9327E-02
   0   2   8       39.32       41.59        2.76 o   0.1031E-01
   1   2   8      674.96      646.37       12.20 o   0.3474E-03
   2   2   8      951.56      931.94       14.88 o   0.1934E-03
   3   2   8      180.72      174.13        6.34 o   0.3796E-02
   4   2   8      181.76      203.00        8.14 o   0.2734E-02
   5   2   8       68.29       79.19        4.90 o   0.9237E-02
   6   2   8       34.14       42.09        3.45 o   0.9875E-02
   7   2   8       87.95       95.38        7.38 o   0.8301E-02
   8   2   8       52.08       47.40        8.99 o   0.1044E-01
   9   2   8       37.94       44.69       14.55 o   0.1013E-01
   0   3   8       44.84       36.54        2.76 o   0.9435E-02
   1   3   8        4.83        3.83        2.08 o   0.1548E-01
   2   3   8      721.52      712.50       12.55 o   0.3036E-03
   3   3   8      313.51      291.10        9.11 o   0.1439E-02
   4   3   8      120.71      115.52        4.90 o   0.6946E-02
   5   3   8      142.79      147.53        5.74 o   0.4990E-02
   6   3   8      223.15      212.22        7.66 o   0.2650E-02
   7   3   8       18.97       21.29        3.18 o   0.8206E-02
   8   3   8        5.86        7.81       17.92 o   0.1157E-01
   9   3   8       54.84       44.76       13.88 o   0.9853E-02
   0   4   8      108.99       96.18        6.21 o   0.7933E-02
   1   4   8        4.48        3.86        5.56 o   0.1554E-01
   2   4   8     1075.73      976.66       28.29 o   0.1646E-03
   3   4   8      155.89      152.52        7.18 o   0.4780E-02
   4   4   8       98.64      103.53        5.56 o   0.7862E-02
   5   4   8       45.53       46.52        5.40 o   0.1072E-01
   6   4   8       20.00       18.20        4.94 o   0.7983E-02
   7   4   8      222.80      213.71        8.52 o   0.2634E-02
   8   4   8       11.04        7.08       14.22 o   0.1433E-01
   9   4   8        2.07        0.16       13.53 o   0.1561E-01
   0   5   8      420.08      336.08       15.18 o   0.9280E-03
   1   5   8       66.56       69.82        4.42 o   0.1036E-01
   2   5   8      724.62      701.16       16.61 o   0.3056E-03
   3   5   8      106.23      122.02        6.85 o   0.6044E-02
   4   5   8      128.30      130.50        5.89 o   0.6050E-02
   5   5   8       36.21       48.05        5.09 o   0.9840E-02
   6   5   8       36.21       45.59        5.71 o   0.9953E-02
   7   5   8        3.45        5.06        5.52 o   0.1539E-01
   8   5   8       46.22       39.37        9.66 o   0.9771E-02
   9   5   8       18.97       26.22       14.73 o   0.8432E-02
   0   6   8       43.46       41.02        3.45 o   0.1026E-01
   1   6   8      262.81      267.97        9.47 o   0.1771E-02
   2   6   8      303.51      275.69        9.03 o   0.1559E-02
   3   6   8      197.28      211.41        8.62 o   0.2631E-02
   4   6   8      176.24      166.27        8.23 o   0.4024E-02
   5   6   8       80.71       80.64        5.71 o   0.9956E-02
   6   6   8       15.18       25.88        4.79 o   0.8170E-02
   7   6   8       -2.07        1.14        5.41 o   0.1546E-01
   8   6   8        7.93        2.79       10.74 o   0.1486E-01
   9   6   8      -14.14        3.07       14.81 o   0.1398E-01
   0   7   8      241.43      243.08        8.97 o   0.2151E-02
   1   7   8       56.56       60.65        5.26 o   0.1061E-01
   2   7   8      345.24      333.36       10.00 o   0.1159E-02
   3   7   8      473.54      448.23       12.55 o   0.6578E-03
   4   7   8       23.45       17.42        4.69 o   0.7717E-02
   5   7   8       62.43       66.51        6.14 o   0.1044E-01
   6   7   8       45.87       45.79        5.71 o   0.1075E-01
   7   7   8       13.80       18.38        7.28 o   0.7841E-02
   8   7   8       21.04       20.73       11.59 o   0.8270E-02
   0   8   8     1367.16     1276.33       29.66 o   0.1120E-03
   1   8   8       79.67       91.05        6.14 o   0.8381E-02
   2   8   8       42.42       47.36        5.25 o   0.1041E-01
   3   8   8       90.02      101.23        5.13 o   0.7661E-02
   4   8   8      440.43      435.70       12.98 o   0.7229E-03
   5   8   8       13.80       22.72        6.03 o   0.7954E-02
   6   8   8       53.80       77.84        8.04 o   0.8308E-02
   7   8   8       49.66       53.88        9.38 o   0.1063E-01
   8   8   8       -6.21        0.14       25.81 o   0.1562E-01
   0   9   8       19.31       20.74        2.76 o   0.8210E-02
   1   9   8      117.61      120.36        7.86 o   0.6699E-02
   2   9   8       52.08       53.08        3.93 o   0.1092E-01
   3   9   8       64.15       61.12        5.13 o   0.1070E-01
   4   9   8       38.63       37.21        5.13 o   0.1002E-01
   5   9   8       51.39       56.28        6.85 o   0.1059E-01
   6   9   8       20.69       24.74        8.99 o   0.8466E-02
   7   9   8       10.69        7.02       10.98 o   0.1460E-01
   0  10   8       -1.38        1.14        2.47 o   0.1560E-01
   1  10   8      163.14      153.84        4.90 o   0.4565E-02
   2  10   8       36.90       38.63        4.15 o   0.1012E-01
   3  10   8        5.86        3.69        8.65 o   0.1531E-01
   4  10   8       62.77       55.51        6.14 o   0.1038E-01
   5  10   8       -3.45       24.50       15.06 o   0.7203E-02
   6  10   8       36.21       24.76       13.74 o   0.8005E-02
   0  11   8        1.38        4.04        1.85 o   0.1524E-01
   1  11   8       30.70       37.18        3.18 o   0.9619E-02
   2  11   8      116.23      108.63        6.63 o   0.7326E-02
   3  11   8        9.66        6.26        8.73 o   0.1512E-01
   4  11   8       23.80       29.47       12.95 o   0.8895E-02
   5  11   8       23.80       11.65       11.67 o   0.7813E-02
   0  12   8       12.42        5.39       20.69 o   0.1458E-01
   1  12   8      -13.80        0.62        7.75 o   0.1368E-01
   2  12   8       37.94       50.78       13.90 o   0.9831E-02
   3  12   8      -21.04        0.44       13.52 o   0.1263E-01
   4  12   8       31.73       16.56       13.66 o   0.7189E-02
   0  13   8       11.73        4.82       21.38 o   0.1459E-01
   1  13   8       38.28       43.26       15.12 o   0.1019E-01
   2  13   8        3.45       12.08       19.69 o   0.7714E-02
   1   0   9      254.53      240.41        9.66 o   0.2094E-02
   2   0   9      477.33      488.15       13.80 o   0.5822E-03
   3   0   9      103.47      112.98        8.97 o   0.6929E-02
   4   0   9      192.45      192.33       11.04 o   0.3303E-02
   5   0   9       38.63       32.29        6.21 o   0.9158E-02
   6   0   9       19.31       28.22        6.21 o   0.8538E-02
   7   0   9       44.84       45.59       10.35 o   0.1069E-01
   8   0   9       73.81       87.91       16.55 o   0.8416E-02
   9   0   9       -4.14        0.10       22.44 o   0.1562E-01
   0   1   9       74.50       61.97        4.83 o   0.9848E-02
   1   1   9      868.10      801.44       15.62 o   0.2321E-03
   2   1   9      336.62      320.70        8.29 o   0.1231E-02
   3   1   9      128.30      135.66        5.37 o   0.5565E-02
   4   1   9      173.14      157.38        6.63 o   0.4254E-02
   5   1   9       11.73       20.98        4.15 o   0.7770E-02
   6   1   9      142.79      136.91        6.83 o   0.5536E-02
   7   1   9       -1.38       18.46        1.75 o   0.7156E-02
   8   1   9       92.09       98.96       11.00 o   0.8083E-02
   9   1   9       11.04       19.06       14.19 o   0.7690E-02
   0   2   9      218.66      233.56        6.90 o   0.2195E-02
   1   2   9      172.79      176.71        5.39 o   0.3760E-02
   2   2   9       80.36       73.41        3.67 o   0.9869E-02
   3   2   9       92.43       92.32        4.42 o   0.9043E-02
   4   2   9       66.56       57.96        5.37 o   0.1025E-01
   5   2   9       81.05       89.37        6.22 o   0.8734E-02
   6   2   9        0.69        5.50        1.21 o   0.1480E-01
   7   2   9       43.46       46.49        3.41 o   0.1054E-01
   8   2   9       13.45       15.20        8.79 o   0.7925E-02
   9   2   9       15.18       18.20       11.96 o   0.7918E-02
   0   3   9        8.28        7.31        2.76 o   0.1378E-01
   1   3   9       45.87       56.29        1.95 o   0.1010E-01
   2   3   9      261.43      260.97        5.87 o   0.1892E-02
   3   3   9      728.76      715.98       15.04 o   0.2996E-03
   4   3   9       22.07       28.09        4.39 o   0.8718E-02
   5   3   9      882.58      799.00       17.89 o   0.2280E-03
   6   3   9        6.55        9.96        6.72 o   0.9132E-02
   7   3   9       14.83       16.45        3.93 o   0.7930E-02
   8   3   9       34.14       28.53       10.65 o   0.8808E-02
   9   3   9       24.49       25.13       16.97 o   0.8728E-02
   0   4   9      127.61      123.51        6.90 o   0.6441E-02
   1   4   9      146.58      146.01        7.60 o   0.5195E-02
   2   4   9      246.94      269.59        8.42 o   0.1650E-02
   3   4   9     1137.81     1018.96       33.47 o   0.1512E-03
   4   4   9      181.41      184.37        7.11 o   0.3508E-02
   5   4   9       14.14        9.62        4.80 o   0.9373E-02
   6   4   9      198.31      181.02        9.56 o   0.3375E-02
   7   4   9        2.76       12.89        5.69 o   0.7515E-02
   8   4   9        3.45       13.75       13.97 o   0.7354E-02
   9   4   9       -9.31       13.44       16.34 o   0.7931E-02
   0   5   9      112.44      129.67        6.21 o   0.5524E-02
   1   5   9      312.47      300.94       11.23 o   0.1401E-02
   2   5   9       25.87       28.96        4.39 o   0.9020E-02
   3   5   9      304.89      298.54       11.53 o   0.1445E-02
   4   5   9      281.78      268.09       11.26 o   0.1720E-02
   5   5   9       32.42       33.64        4.94 o   0.9680E-02
   6   5   9      120.37      110.28        7.87 o   0.7080E-02
   7   5   9        9.66       20.83        5.74 o   0.7650E-02
   8   5   9        2.76        6.62       12.03 o   0.1464E-01
   9   5   9       32.42       19.71       19.13 o   0.7478E-02
   0   6   9      101.40       85.18        4.83 o   0.8455E-02
   1   6   9      515.27      508.77       14.64 o   0.5451E-03
   2   6   9       17.93       24.12        4.64 o   0.8268E-02
   3   6   9      662.20      608.91       17.07 o   0.3692E-03
   4   6   9       34.49       50.52        5.66 o   0.9554E-02
   5   6   9      166.58      179.05       10.24 o   0.3524E-02
   6   6   9       42.42       45.40        5.71 o   0.1049E-01
   7   6   9        6.90       15.02       15.32 o   0.7206E-02
   8   6   9       -0.69        6.15        4.37 o   0.1471E-01
   0   7   9      603.57      593.24       22.07 o   0.4136E-03
   1   7   9      127.27      122.93        6.90 o   0.6465E-02
   2   7   9      384.21      363.87       10.49 o   0.9664E-03
   3   7   9       81.40       93.75        5.85 o   0.8127E-02
   4   7   9       66.22       67.38        7.33 o   0.1066E-01
   5   7   9        2.41       17.95        8.16 o   0.7085E-02
   6   7   9       41.04       47.91        7.86 o   0.1026E-01
   7   7   9       18.28       29.16        8.08 o   0.8507E-02
   8   7   9       84.15       86.20       15.15 o   0.9403E-02
   0   8   9       31.04       26.36        2.76 o   0.8612E-02
   1   8   9       28.63       30.17        4.97 o   0.9268E-02
   2   8   9        7.24        7.84        5.71 o   0.1221E-01
   3   8   9      215.56      196.74        9.03 o   0.2916E-02
   4   8   9       44.49       42.44        8.04 o   0.1038E-01
   5   8   9       17.93       22.44        6.63 o   0.8191E-02
   6   8   9       16.90       10.42        7.57 o   0.8663E-02
   7   8   9        9.31        3.81       10.29 o   0.1480E-01
   0   9   9      308.34      282.15       12.42 o   0.1504E-02
   1   9   9       25.52       18.48        5.74 o   0.7708E-02
   2   9   9       17.24       17.51        6.03 o   0.8039E-02
   3   9   9      164.86      162.09        9.51 o   0.4355E-02
   4   9   9       67.94       76.39        6.98 o   0.9584E-02
   5   9   9       27.59       23.90       10.70 o   0.8395E-02
   6   9   9        5.17       18.65       23.63 o   0.7082E-02
   7   9   9       16.21        8.43       10.35 o   0.1043E-01
   0  10   9       -2.07        1.14       12.09 o   0.1546E-01
   1  10   9      187.62      173.66        9.86 o   0.3672E-02
   2  10   9      255.22      256.24       12.20 o   0.1951E-02
   3  10   9       21.38       18.99        8.62 o   0.8000E-02
   4  10   9       75.53       74.97       10.51 o   0.1030E-01
   5  10   9        6.21        1.33       21.37 o   0.1543E-01
   6  10   9       -3.10        3.33       15.83 o   0.1513E-01
   0  11   9      146.24      141.18       24.14 o   0.5322E-02
   1  11   9      115.88      126.56       12.55 o   0.5974E-02
   2  11   9       87.60      104.51       14.15 o   0.7097E-02
   3  11   9       19.31       12.28       10.71 o   0.7960E-02
   4  11   9       54.84       52.78       11.77 o   0.1082E-01
   5  11   9       21.04        5.18       12.07 o   0.1330E-01
   0  12   9       -4.14        2.44       27.78 o   0.1527E-01
   1  12   9        0.34        4.80        4.68 o   0.1491E-01
   2  12   9       25.87        8.00       13.66 o   0.1025E-01
   3  12   9       26.56       35.95       16.43 o   0.9286E-02
   4  12   9       41.73       34.75       16.56 o   0.9372E-02
   0  13   9       33.80       39.66       18.62 o   0.9874E-02
   1  13   9        1.38       18.05       11.35 o   0.7084E-02
   0   0  10      642.19      655.15       20.00 o   0.3470E-03
   1   0  10        9.66       19.39        3.45 o   0.7618E-02
   2   0  10       -7.59        0.15        4.14 o   0.1452E-01
   3   0  10       13.80        7.93        4.83 o   0.1151E-01
   4   0  10       10.35       16.79        5.52 o   0.7670E-02
   5   0  10      260.74      256.44       11.73 o   0.1927E-02
   6   0  10       46.91       54.78        8.28 o   0.1031E-01
   7   0  10        6.90        5.81        5.52 o   0.1547E-01
   8   0  10       36.56       33.36       15.87 o   0.9496E-02
   9   0  10       26.90        0.01       17.24 o   0.1178E-01
   0   1  10       92.43      117.15        4.83 o   0.5977E-02
   1   1  10      281.78      286.03        7.32 o   0.1575E-02
   2   1  10      449.05      455.89        9.77 o   0.6633E-03
   3   1  10      683.24      649.79       13.66 o   0.3418E-03
   4   1  10      343.86      326.95        9.77 o   0.1186E-02
   5   1  10      245.56      222.27        9.59 o   0.2320E-02
   6   1  10      289.02      280.41       11.23 o   0.1611E-02
   7   1  10       33.45       29.51        3.67 o   0.9032E-02
   8   1  10       72.43       89.72       10.49 o   0.8095E-02
   9   1  10       41.39       13.39       15.62 o   0.6624E-02
   0   2  10      120.71      118.01        6.21 o   0.6884E-02
   1   2  10      146.58      144.32        5.13 o   0.5235E-02
   2   2  10      161.41      170.18        5.13 o   0.3897E-02
   3   2  10       -1.03        1.74        2.15 o   0.1537E-01
   4   2  10      170.03      171.79        6.83 o   0.3978E-02
   5   2  10      223.49      230.94        9.38 o   0.2307E-02
   6   2  10       24.14       17.44        4.15 o   0.7677E-02
   7   2  10       41.39       53.30        4.69 o   0.9944E-02
   8   2  10      148.99      140.44       12.77 o   0.5251E-02
   9   2  10       48.63       15.05       17.80 o   0.6245E-02
   0   3  10      154.51      160.83        6.21 o   0.4334E-02
   1   3  10       17.93       19.98        1.95 o   0.8104E-02
   2   3  10      118.99      125.15        3.93 o   0.6238E-02
   3   3  10      262.46      255.31        7.33 o   0.1924E-02
   4   3  10      696.34      644.04       17.52 o   0.3369E-03
   5   3  10       42.42       44.09        4.42 o   0.1053E-01
   6   3  10      197.62      201.00        7.66 o   0.3012E-02
   7   3  10        0.34        6.66        1.50 o   0.1464E-01
   8   3  10       -2.41        4.30       12.11 o   0.1498E-01
   9   3  10       50.70       62.24       22.01 o   0.9930E-02
   0   4  10       14.49       18.22        4.14 o   0.7879E-02
   1   4  10      441.46      423.18       13.66 o   0.7402E-03
   2   4  10      160.38      155.88        6.80 o   0.4594E-02
   3   4  10      228.32      224.10        9.59 o   0.2468E-02
   4   4  10       36.56       37.11        4.36 o   0.1008E-01
   5   4  10      174.86      172.20        8.64 o   0.3944E-02
   6   4  10       56.91       68.55        6.79 o   0.9726E-02
   7   4  10      102.78      104.62        7.57 o   0.7944E-02
   8   4  10       77.60       50.15       17.24 o   0.8618E-02
   9   4  10       42.08       23.97       18.37 o   0.7535E-02
   0   5  10       51.04       48.33        4.14 o   0.1063E-01
   1   5  10      205.90      214.07        9.05 o   0.2635E-02
   2   5  10       82.08       78.64        7.94 o   0.9830E-02
   3   5  10      797.74      763.71       21.29 o   0.2616E-03
   4   5  10       71.74       85.66        6.85 o   0.8597E-02
   5   5  10      333.51      308.23       12.19 o   0.1286E-02
   6   5  10       87.26       99.03        7.41 o   0.7785E-02
   7   5  10       15.52       21.04        7.25 o   0.7994E-02
   8   5  10       51.39       57.56       14.07 o   0.1047E-01
   0   6  10        6.90        2.93        5.52 o   0.1503E-01
   1   6  10      268.67      264.63       11.49 o   0.1820E-02
   2   6  10       30.35       28.28        5.13 o   0.8999E-02
   3   6  10       48.63       34.55        5.66 o   0.8808E-02
   4   6  10      166.58      163.28       10.43 o   0.4290E-02
   5   6  10       36.90       36.80        6.85 o   0.1008E-01
   6   6  10       15.52        9.82        5.28 o   0.9093E-02
   7   6  10       21.38       12.34        7.56 o   0.7820E-02
   8   6  10      -14.49       12.48       14.28 o   0.8215E-02
   0   7  10       40.70       32.02        8.28 o   0.8964E-02
   1   7  10      115.54      105.45        6.70 o   0.7423E-02
   2   7  10       85.19       92.94        6.36 o   0.8483E-02
   3   7  10        7.24        6.49        4.42 o   0.1553E-01
   4   7  10      135.89      130.08        7.82 o   0.5945E-02
   5   7  10        4.83        3.14       11.46 o   0.1516E-01
   6   7  10       44.49       46.11        9.18 o   0.1064E-01
   7   7  10       -6.21        5.50       19.90 o   0.1481E-01
   0   8  10      506.99      482.59       22.76 o   0.5784E-03
   1   8  10       64.50       66.75        6.14 o   0.1057E-01
   2   8  10      165.20      164.07        8.62 o   0.4304E-02
   3   8  10       57.94       69.34        6.63 o   0.9693E-02
   4   8  10      125.20      129.54        8.05 o   0.6057E-02
   5   8  10       85.19       86.91       10.07 o   0.9345E-02
   6   8  10        7.59       10.02       12.66 o   0.9197E-02
   7   8  10       10.35       15.23       13.20 o   0.7750E-02
   0   9  10       73.81       84.39       12.42 o   0.8903E-02
   1   9  10       11.38       23.65        5.56 o   0.7846E-02
   2   9  10       28.63       32.93        6.63 o   0.9373E-02
   3   9  10       34.14       20.72        7.11 o   0.7520E-02
   4   9  10       31.73       34.12       10.80 o   0.9642E-02
   5   9  10       16.55       12.72        9.47 o   0.8061E-02
   6   9  10       44.84       44.71       13.01 o   0.1070E-01
   0  10  10        3.45        4.84       20.49 o   0.1490E-01
   1  10  10       46.56       53.75        8.48 o   0.1037E-01
   2  10  10       42.77       50.32        8.34 o   0.1028E-01
   3  10  10        8.97       13.25       10.06 o   0.7944E-02
   4  10  10       50.70       48.82       10.53 o   0.1073E-01
   5  10  10       20.69       11.12       11.42 o   0.8155E-02
   0  11  10       -6.21        2.00       34.03 o   0.1533E-01
   1  11  10       33.45       10.34       12.91 o   0.7638E-02
   2  11  10       50.01       35.95       13.66 o   0.8923E-02
   3  11  10       14.14       29.16       14.44 o   0.8236E-02
   4  11  10       34.49       48.03       14.93 o   0.9697E-02
   0  12  10       -0.69        3.55        7.88 o   0.1510E-01
   1  12  10       11.73       18.39       11.95 o   0.7724E-02
   2  12  10       28.63       41.82       14.14 o   0.9430E-02
   3  12  10        0.69        8.27        5.20 o   0.1068E-01
   1   0  11      215.21      211.91        9.66 o   0.2742E-02
   2   0  11      124.85      124.33        7.59 o   0.6533E-02
   3   0  11       53.80       85.13        6.90 o   0.7446E-02
   4   0  11      311.78      330.12       13.11 o   0.1159E-02
   5   0  11      240.05      243.41       12.42 o   0.2130E-02
   6   0  11      248.32      253.34       13.80 o   0.1966E-02
   7   0  11       -2.76        4.28        6.98 o   0.1499E-01
   8   0  11       15.18       17.00       15.87 o   0.7930E-02
   9   0  11       14.49        4.94       17.93 o   0.1421E-01
   0   1  11       93.12       91.23        5.52 o   0.9010E-02
   1   1  11      292.47      281.99        7.80 o   0.1585E-02
   2   1  11       39.32       48.47        3.67 o   0.1009E-01
   3   1  11      184.86      211.48        6.10 o   0.2495E-02
   4   1  11       20.00       21.71        3.73 o   0.8282E-02
   5   1  11      503.89      487.84       14.44 o   0.5767E-03
   6   1  11       75.53       97.90        6.59 o   0.7261E-02
   7   1  11       83.81       92.33        5.87 o   0.8465E-02
   8   1  11       20.35       30.81        9.95 o   0.8708E-02
   9   1  11      144.51      100.57       23.92 o   0.5938E-02
   0   2  11      354.55      403.56       11.73 o   0.7525E-03
   1   2  11      192.80      187.76        6.36 o   0.3367E-02
   2   2  11      333.51      313.91        8.31 o   0.1267E-02
   3   2  11      428.36      395.12        9.76 o   0.8076E-03
   4   2  11      187.97      181.77        7.11 o   0.3537E-02
   5   2  11        7.59       15.92        5.13 o   0.7552E-02
   6   2  11       46.22       44.42        5.87 o   0.1053E-01
   7   2  11       18.97       14.23        4.42 o   0.7810E-02
   8   2  11        3.10        6.94       11.49 o   0.1445E-01
   9   2  11      -15.87        0.44       23.45 o   0.1336E-01
   0   3  11       13.80       25.86        3.45 o   0.8081E-02
   1   3  11       24.83       24.58        2.21 o   0.8692E-02
   2   3  11      107.61      104.75        4.15 o   0.7874E-02
   3   3  11      560.11      522.36       11.71 o   0.4914E-03
   4   3  11       80.71       80.86        5.45 o   0.9932E-02
   5   3  11      110.71      109.92        7.60 o   0.7583E-02
   6   3  11       25.52       27.88        5.09 o   0.8942E-02
   7   3  11       36.90       28.33        5.17 o   0.8574E-02
   8   3  11       64.84       48.90       14.08 o   0.9537E-02
   0   4  11       57.25       55.34        4.14 o   0.1084E-01
   1   4  11      189.35      200.42        8.18 o   0.2927E-02
   2   4  11       50.70       51.03        5.09 o   0.1093E-01
   3   4  11      398.35      380.32       13.68 o   0.8973E-03
   4   4  11       46.22       57.64        7.45 o   0.1000E-01
   5   4  11       91.05       83.21        6.98 o   0.9185E-02
   6   4  11       13.80       14.76        6.34 o   0.7996E-02
   7   4  11        3.79        7.28       10.08 o   0.1330E-01
   8   4  11       12.07       14.31       13.60 o   0.7945E-02
   0   5  11      185.55      188.20        9.66 o   0.3377E-02
   1   5  11      492.51      428.59       16.65 o   0.6524E-03
   2   5  11       23.80       19.14        6.14 o   0.7884E-02
   3   5  11       34.49       32.73        5.87 o   0.9540E-02
   4   5  11      293.51      270.35       11.71 o   0.1640E-02
   5   5  11      128.30      132.63        9.54 o   0.5841E-02
   6   5  11       45.87       33.30        6.54 o   0.8810E-02
   7   5  11        1.72        6.64        8.04 o   0.1464E-01
   8   5  11       -9.31        1.84       14.26 o   0.1451E-01
   0   6  11      716.00      670.58       25.52 o   0.3186E-03
   1   6  11       40.35       53.87        6.03 o   0.9817E-02
   2   6  11      144.17      146.61        8.05 o   0.5114E-02
   3   6  11      218.32      208.63       10.00 o   0.2744E-02
   4   6  11      367.31      333.01       14.18 o   0.1091E-02
   5   6  11       51.04       53.12        8.90 o   0.1082E-01
   6   6  11       23.45       28.97       10.51 o   0.8850E-02
   7   6  11       24.83       30.43       10.49 o   0.9010E-02
   8   6  11        7.24        7.00       14.92 o   0.1414E-01
   0   7  11       67.60       64.08       11.04 o   0.1057E-01
   1   7  11       60.36       60.16        8.52 o   0.1097E-01
   2   7  11      295.92      277.18       11.11 o   0.1592E-02
   3   7  11       -4.14        7.81        9.85 o   0.1161E-01
   4   7  11      128.65      136.18        9.54 o   0.5527E-02
   5   7  11        7.24       11.31        7.38 o   0.8436E-02
   6   7  11        3.45        3.06       12.99 o   0.1517E-01
   7   7  11       62.77       64.34       12.95 o   0.1073E-01
   0   8  11      127.61      152.65       14.49 o   0.4195E-02
   1   8  11        8.62       13.76        5.09 o   0.7830E-02
   2   8  11       15.18       29.64        5.74 o   0.8320E-02
   3   8  11        9.31       10.49        5.87 o   0.9008E-02
   4   8  11       39.32       42.27        7.80 o   0.1030E-01
   5   8  11       96.92       76.87       10.91 o   0.8661E-02
   6   8  11        2.41        0.55       14.04 o   0.1555E-01
   7   8  11       -9.66       24.19       15.87 o   0.7763E-02
   0   9  11        4.14        1.23       18.17 o   0.1545E-01
   1   9  11      165.55      154.75        8.90 o   0.4484E-02
   2   9  11       34.49       46.55        8.34 o   0.9771E-02
   3   9  11       18.28        7.40        7.66 o   0.1229E-01
   4   9  11       34.14       50.62        8.90 o   0.9523E-02
   5   9  11       24.14       28.68       10.49 o   0.8888E-02
   6   9  11       11.38        1.89       13.01 o   0.1421E-01
   0  10  11      211.77      203.06       25.52 o   0.2893E-02
   1  10  11       33.45       31.33        8.46 o   0.9356E-02
   2  10  11      238.32      242.74       14.76 o   0.2130E-02
   3  10  11       42.08       49.20        9.95 o   0.1029E-01
   4  10  11       64.84       60.55       13.49 o   0.1059E-01
   5  10  11        1.72       26.47       12.44 o   0.7262E-02
   0  11  11       22.07       32.31       17.24 o   0.8880E-02
   1  11  11       17.24        2.27       11.95 o   0.1342E-01
   2  11  11       46.91       36.60       12.93 o   0.9286E-02
   3  11  11       33.80       12.19       14.07 o   0.7144E-02
   4  11  11       38.28       29.71       13.69 o   0.8739E-02
   0  12  11       -2.07        1.97       24.18 o   0.1533E-01
   1  12  11       11.04        7.74       14.18 o   0.1219E-01
   2  12  11       -3.45        4.96       23.01 o   0.1489E-01
   0   0  12     1554.78     1444.41       48.97 o   0.9240E-04
   1   0  12       48.97       56.08        5.52 o   0.1039E-01
   2   0  12        0.69        7.43        1.58 o   0.1266E-01
   3   0  12      602.19      557.92       20.00 o   0.4338E-03
   4   0  12      469.75      444.59       17.24 o   0.6677E-03
   5   0  12        0.00       10.06        2.10 o   0.8718E-02
   6   0  12      133.82      141.01       11.73 o   0.5245E-02
   7   0  12       20.00       17.75       11.73 o   0.7931E-02
   8   0  12      -15.87        2.54       20.69 o   0.1365E-01
   0   1  12      364.90      395.12       11.73 o   0.8156E-03
   1   1  12       14.14       11.06        3.18 o   0.8581E-02
   2   1  12      671.85      637.92       15.62 o   0.3521E-03
   3   1  12      103.12      109.04        5.61 o   0.7374E-02
   4   1  12      131.06      127.78        6.36 o   0.6186E-02
   5   1  12      281.43      304.95        9.86 o   0.1318E-02
   6   1  12      124.16      132.76        7.80 o   0.5677E-02
   7   1  12        4.83        3.55        8.20 o   0.1544E-01
   8   1  12       11.38        7.82       12.50 o   0.1206E-01
   0   2  12      291.09      282.23       11.04 o   0.1592E-02
   1   2  12        3.10        2.12        3.61 o   0.1549E-01
   2   2  12       42.08       53.58        3.67 o   0.1000E-01
   3   2  12      154.86      155.50        5.61 o   0.4713E-02
   4   2  12       83.46       84.26        5.13 o   0.9633E-02
   5   2  12       16.21       19.13        5.26 o   0.7985E-02
   6   2  12       20.35       28.60        7.08 o   0.8625E-02
   7   2  12       86.22       80.26        7.11 o   0.9526E-02
   8   2  12       24.49       35.18       13.97 o   0.9120E-02
   0   3  12      222.11      204.22        9.66 o   0.2749E-02
   1   3  12       21.04       23.20        2.21 o   0.8414E-02
   2   3  12      264.19      246.21        6.83 o   0.1976E-02
   3   3  12      135.89      126.30        5.39 o   0.6037E-02
   4   3  12      162.10      160.24        6.36 o   0.4455E-02
   5   3  12       12.76       11.21        6.02 o   0.8622E-02
   6   3  12        2.41        5.22        5.55 o   0.1484E-01
   7   3  12       11.04        5.03        5.37 o   0.1472E-01
   8   3  12        1.38       17.34       14.91 o   0.7093E-02
   0   4  12      550.45      513.12       16.55 o   0.5068E-03
   1   4  12      275.92      269.69       10.65 o   0.1746E-02
   2   4  12      786.01      764.78       20.07 o   0.2655E-03
   3   4  12       24.83       27.54        5.22 o   0.8879E-02
   4   4  12       14.49       19.14        5.28 o   0.7886E-02
   5   4  12      232.11      213.70       10.51 o   0.2536E-02
   6   4  12       98.29      106.64        9.16 o   0.7426E-02
   7   4  12      185.55      162.35       15.87 o   0.3889E-02
   8   4  12        7.93       16.16       14.08 o   0.7560E-02
   0   5  12       68.98       66.29        6.21 o   0.1057E-01
   1   5  12       83.46      108.24        9.42 o   0.6483E-02
   2   5  12      210.39      202.09       11.26 o   0.2920E-02
   3   5  12      756.01      668.82       28.10 o   0.3001E-03
   4   5  12      243.15      222.50       10.74 o   0.2340E-02
   5   5  12      128.99      120.54        9.51 o   0.6453E-02
   6   5  12       23.11       28.84        9.20 o   0.8824E-02
   7   5  12       18.28       12.11       12.95 o   0.8047E-02
   8   5  12       72.08       66.14       19.46 o   0.1029E-01
   0   6  12       82.77       84.87       14.49 o   0.9486E-02
   1   6  12     1296.11     1204.46       49.93 o   0.1217E-03
   2   6  12        2.07        0.62        5.88 o   0.1554E-01
   3   6  12       20.69       27.42        6.59 o   0.8594E-02
   4   6  12        2.07       14.36        7.50 o   0.7272E-02
   5   6  12      242.12      211.94       14.93 o   0.2442E-02
   6   6  12       64.15       72.41       10.74 o   0.9809E-02
   7   6  12       22.07       36.73       16.55 o   0.8956E-02
   0   7  12     1036.75      966.71       45.53 o   0.1727E-03
   1   7  12      270.74      263.19       12.96 o   0.1817E-02
   2   7  12      239.01      257.62       11.04 o   0.1817E-02
   3   7  12      295.57      272.24       11.53 o   0.1619E-02
   4   7  12      156.24      164.31       10.25 o   0.4141E-02
   5   7  12       41.39       40.19       10.24 o   0.1031E-01
   6   7  12       35.18       28.71       10.14 o   0.8766E-02
   7   7  12      -25.52       14.88       18.62 o   0.7448E-02
   0   8  12        0.00        0.13        3.41 o   0.1562E-01
   1   8  12       62.08       66.77        6.51 o   0.1038E-01
   2   8  12       10.35       13.72        6.14 o   0.7934E-02
   3   8  12      108.30      104.57       10.83 o   0.7838E-02
   4   8  12       30.35       35.86        8.90 o   0.9576E-02
   5   8  12       23.11       23.80        9.66 o   0.8570E-02
   6   8  12       22.07        1.61       10.14 o   0.1265E-01
   0   9  12        2.07        0.12       12.85 o   0.1562E-01
   1   9  12       92.78      107.72        9.56 o   0.7006E-02
   2   9  12       31.39       22.77       11.00 o   0.7985E-02
   3   9  12      144.86      147.74       13.13 o   0.5022E-02
   4   9  12        4.48       10.54       14.04 o   0.8349E-02
   5   9  12      152.10      141.51       14.07 o   0.5131E-02
   0  10  12       89.67       91.29       20.00 o   0.9013E-02
   1  10  12       53.11       47.93       12.44 o   0.1040E-01
   2  10  12       98.98      104.71       14.15 o   0.7710E-02
   3  10  12       29.32       22.52       13.95 o   0.8070E-02
   4  10  12       54.15       67.22       13.17 o   0.9630E-02
   0  11  12       34.49        7.69       17.93 o   0.9953E-02
   1  11  12       13.45       17.79       14.56 o   0.7822E-02
   2  11  12        0.69        8.03        4.74 o   0.1109E-01
   3  11  12       90.36       78.30       17.70 o   0.9184E-02
   1   0  13     1072.62      951.38       33.80 o   0.1669E-03
   2   0  13      155.89      141.41        8.97 o   0.5018E-02
   3   0  13       -2.76        1.15        6.11 o   0.1546E-01
   4   0  13      128.30      120.89        8.97 o   0.6475E-02
   5   0  13       38.63       41.28        7.59 o   0.1026E-01
   6   0  13       -1.38        5.23        7.40 o   0.1484E-01
   7   0  13       62.77       67.19       14.49 o   0.1037E-01
   8   0  13       42.08       59.29       30.35 o   0.9499E-02
   0   1  13        9.66       12.96        4.83 o   0.8041E-02
   1   1  13      568.04      545.28       15.13 o   0.4688E-03
   2   1  13        4.83       16.14        5.71 o   0.7395E-02
   3   1  13      149.34      148.02        6.59 o   0.5062E-02
   4   1  13       87.95      100.33        5.61 o   0.7659E-02
   5   1  13       78.98       86.84        5.87 o   0.8932E-02
   6   1  13       18.28       22.53        6.59 o   0.8214E-02
   7   1  13       16.90       16.81        7.60 o   0.8023E-02
   8   1  13       14.49       21.81       17.89 o   0.7958E-02
   0   2  13        3.45        0.38        6.83 o   0.1517E-01
   1   2  13       37.59       39.83        4.21 o   0.1018E-01
   2   2  13      405.60      427.13       11.00 o   0.7225E-03
   3   2  13      354.21      345.48        9.76 o   0.1096E-02
   4   2  13      185.90      181.82        7.56 o   0.3572E-02
   5   2  13       98.29      117.83        6.10 o   0.6148E-02
   6   2  13       53.11       48.22        8.64 o   0.1044E-01
   7   2  13        4.48        7.13       11.90 o   0.1362E-01
   8   2  13        1.03       23.31       10.97 o   0.7171E-02
   0   3  13      605.63      603.04       17.93 o   0.4075E-03
   1   3  13       72.77       71.20        4.42 o   0.1043E-01
   2   3  13      691.17      629.55       15.13 o   0.3447E-03
   3   3  13      113.82      124.62        5.13 o   0.6090E-02
   4   3  13       -6.55        0.23        9.02 o   0.1468E-01
   5   3  13       16.55       18.04        5.56 o   0.7996E-02
   6   3  13       98.98       87.62        8.02 o   0.8629E-02
   7   3  13       47.94       51.62        6.90 o   0.1065E-01
   8   3  13       53.11       52.51       17.29 o   0.1095E-01
   0   4  13      557.35      532.17       17.24 o   0.4866E-03
   1   4  13        3.45        6.84        4.20 o   0.1511E-01
   2   4  13      206.25      200.10        9.42 o   0.2997E-02
   3   4  13       64.50       65.18        6.54 o   0.1079E-01
   4   4  13       16.21       18.01        4.94 o   0.7977E-02
   5   4  13       25.52       38.25        4.94 o   0.9222E-02
   6   4  13       42.08       45.75        7.75 o   0.1044E-01
   7   4  13       72.08       69.11       11.49 o   0.1042E-01
   0   5  13      299.37      298.01       33.80 o   0.1472E-02
   1   5  13       31.73       41.78        7.25 o   0.9684E-02
   2   5  13      262.46      276.40       13.17 o   0.1626E-02
   3   5  13       85.53       97.05        9.03 o   0.7948E-02
   4   5  13       40.70       43.05        7.82 o   0.1041E-01
   5   5  13       19.31       19.70        6.83 o   0.8175E-02
   6   5  13       60.01       49.97       12.96 o   0.1005E-01
   7   5  13       51.73       47.30       24.14 o   0.1045E-01
   0   6  13      191.07      193.27       28.97 o   0.3235E-02
   1   6  13       30.01       26.81        7.87 o   0.8758E-02
   2   6  13       21.73       23.75        5.85 o   0.8485E-02
   3   6  13       29.32       39.92        7.08 o   0.9513E-02
   4   6  13       42.77       45.84        9.11 o   0.1050E-01
   5   6  13       83.46       71.79       12.46 o   0.9569E-02
   6   6  13       35.52       48.02        9.38 o   0.9789E-02
   7   6  13       26.21       47.35       16.55 o   0.9047E-02
   0   7  13       18.62       14.16       10.35 o   0.7830E-02
   1   7  13       60.36       74.14        7.57 o   0.9288E-02
   2   7  13       31.04       49.61        7.75 o   0.9328E-02
   3   7  13        5.86        6.39       13.05 o   0.1467E-01
   4   7  13        1.38        8.17        7.28 o   0.1079E-01
   5   7  13        2.76        9.31        9.89 o   0.9326E-02
   6   7  13       78.98       69.27       13.52 o   0.9848E-02
   0   8  13        8.28        7.79       10.35 o   0.1244E-01
   1   8  13       51.39       39.94        7.88 o   0.9455E-02
   2   8  13        1.38        2.47        6.49 o   0.1526E-01
   3   8  13       43.80       46.25        9.76 o   0.1058E-01
   4   8  13       83.81       88.08       12.96 o   0.9094E-02
   5   8  13       15.18       13.87        9.32 o   0.8034E-02
   6   8  13       14.49       12.02       13.67 o   0.8296E-02
   0   9  13       12.42        4.29       13.80 o   0.1442E-01
   1   9  13        2.76       17.17       12.97 o   0.7098E-02
   2   9  13       46.91       46.03       12.69 o   0.1070E-01
   3   9  13       15.52        6.00       11.97 o   0.1421E-01
   4   9  13       21.38        4.47       13.47 o   0.1315E-01
   5   9  13       10.35       17.24       12.68 o   0.7658E-02
   0  10  13       26.21        7.00       17.24 o   0.1266E-01
   1  10  13       23.45       24.01       12.98 o   0.8605E-02
   2  10  13       34.49       36.94       13.43 o   0.9915E-02
   3  10  13       47.25       46.28       13.42 o   0.1071E-01
   4  10  13       28.97       48.98       17.62 o   0.9190E-02
   0  11  13       -6.21        0.16       37.95 o   0.1561E-01
   1  11  13       57.94       58.40       14.93 o   0.1097E-01
   2  11  13       91.40      100.57       18.05 o   0.7830E-02
   0   0  14     1055.38     1021.46       67.60 o   0.1650E-03
   1   0  14      412.49      416.09       17.93 o   0.7888E-03
   2   0  14      419.39      398.52       18.62 o   0.8190E-03
   3   0  14      681.51      640.57       25.52 o   0.3459E-03
   4   0  14      231.77      209.25       13.11 o   0.2581E-02
   5   0  14        2.76        2.24        7.85 o   0.1529E-01
   6   0  14       51.73       30.54        9.66 o   0.7968E-02
   7   0  14        3.45        2.18       14.63 o   0.1531E-01
   8   0  14        9.66        0.27       29.66 o   0.1559E-01
   0   1  14      136.58      138.22       11.04 o   0.5597E-02
   1   1  14      434.57      445.89       12.93 o   0.6833E-03
   2   1  14      237.98      278.14        9.51 o   0.1469E-02
   3   1  14       40.35       54.09        4.64 o   0.9806E-02
   4   1  14      579.08      513.61       15.12 o   0.4795E-03
   5   1  14      240.39      232.55       10.00 o   0.2277E-02
   6   1  14        6.55        9.80       11.45 o   0.9289E-02
   7   1  14       51.04       60.20        9.54 o   0.1017E-01
   0   2  14       20.69       26.85        6.90 o   0.8571E-02
   1   2  14      349.72      361.88       11.72 o   0.9970E-03
   2   2  14       10.69       17.46        3.41 o   0.7672E-02
   3   2  14       11.38       14.73        3.18 o   0.7860E-02
   4   2  14       55.53       59.70        5.39 o   0.1063E-01
   5   2  14       24.83       34.28        5.13 o   0.9131E-02
   6   2  14       96.57       78.18       10.18 o   0.8717E-02
   7   2  14        3.45       11.41       12.72 o   0.7941E-02
   0   3  14       38.63       55.19        7.59 o   0.9572E-02
   1   3  14       13.45       26.36        2.93 o   0.8081E-02
   2   3  14       24.14       30.37        3.18 o   0.8958E-02
   3   3  14       40.35       35.37        3.90 o   0.9563E-02
   4   3  14       15.52       18.78        4.63 o   0.7941E-02
   5   3  14        5.52        3.98       10.49 o   0.1540E-01
   6   3  14        0.00        3.02        2.08 o   0.1518E-01
   7   3  14       25.18       20.97       18.17 o   0.8070E-02
   0   4  14      289.02      251.64       16.55 o   0.1768E-02
   1   4  14      169.00      158.07        7.75 o   0.4337E-02
   2   4  14      306.61      299.58       12.50 o   0.1433E-02
   3   4  14      123.47      124.33        9.16 o   0.6511E-02
   4   4  14       31.39       24.28        6.36 o   0.8232E-02
   5   4  14       13.80       11.77        6.70 o   0.8395E-02
   6   4  14      123.13      109.64       11.59 o   0.6953E-02
   7   4  14       44.15       32.80       17.24 o   0.8853E-02
   0   5  14       73.12       75.75       20.69 o   0.1008E-01
   1   5  14      387.66      352.65       21.14 o   0.9841E-03
   2   5  14       35.52       49.64        7.94 o   0.9699E-02
   3   5  14      101.74      114.71       10.29 o   0.6631E-02
   4   5  14       14.14       14.01        8.70 o   0.8090E-02
   5   5  14        5.17        6.70       14.39 o   0.1462E-01
   6   5  14       28.28       32.14       10.35 o   0.9322E-02
   7   5  14       46.56       52.52       18.79 o   0.1046E-01
   0   6  14      324.89      324.49       32.42 o   0.1260E-02
   1   6  14      161.41      155.76       13.01 o   0.4569E-02
   2   6  14       28.63       36.56        8.08 o   0.9452E-02
   3   6  14        6.90       19.51       14.22 o   0.7087E-02
   4   6  14       18.97       15.55        9.05 o   0.7829E-02
   5   6  14       36.56       45.91        9.80 o   0.9967E-02
   6   6  14       30.01       20.47       13.25 o   0.7722E-02
   0   7  14       13.80       24.04       12.42 o   0.8006E-02
   1   7  14      230.73      212.12       14.20 o   0.2565E-02
   2   7  14      101.74      116.81        9.66 o   0.6400E-02
   3   7  14       70.70       60.47       11.89 o   0.1007E-01
   4   7  14      143.48      124.17       16.16 o   0.5782E-02
   5   7  14        8.62        9.93        9.66 o   0.9347E-02
   6   7  14        7.59        1.70       11.22 o   0.1475E-01
   0   8  14        2.76        0.42       20.07 o   0.1557E-01
   1   8  14       48.29       56.61        8.02 o   0.1029E-01
   2   8  14       76.57       65.30       10.71 o   0.9871E-02
   3   8  14      138.30      115.94       13.69 o   0.6135E-02
   4   8  14       -3.79        7.76       13.51 o   0.1167E-01
   5   8  14      -12.42        0.20       11.49 o   0.1382E-01
   0   9  14       36.56       19.89       17.93 o   0.7274E-02
   1   9  14       16.90       22.60       12.46 o   0.8136E-02
   2   9  14       -0.69        8.65        5.15 o   0.1009E-01
   3   9  14       70.70       77.77       13.67 o   0.9596E-02
   4   9  14      213.14      199.14       19.56 o   0.2918E-02
   0  10  14       35.18       48.21       18.62 o   0.9747E-02
   1  10  14       -0.69        3.34        5.39 o   0.1513E-01
   2  10  14       37.59       61.56       14.89 o   0.8901E-02
   1   0  15       31.04       31.17        6.90 o   0.9489E-02
   2   0  15       48.29       54.40        6.90 o   0.1047E-01
   3   0  15        4.14        0.91        9.62 o   0.1550E-01
   4   0  15       12.42       23.82        6.90 o   0.7916E-02
   5   0  15        7.59       14.49        7.59 o   0.7671E-02
   6   0  15       72.43       81.51       11.04 o   0.9179E-02
   7   0  15       -6.90        1.05       20.69 o   0.1548E-01
   0   1  15      244.19      218.33       17.24 o   0.2366E-02
   1   1  15       13.45       11.30        3.90 o   0.8544E-02
   2   1  15       22.42       33.58        4.90 o   0.8939E-02
   3   1  15       83.12       92.38        6.59 o   0.8437E-02
   4   1  15       57.94       62.75        5.87 o   0.1050E-01
   5   1  15       13.80       16.45        5.39 o   0.7872E-02
   6   1  15       44.84       50.23        6.34 o   0.1047E-01
   7   1  15       17.59        4.98        8.05 o   0.1376E-01
   0   2  15      240.74      215.14       17.24 o   0.2428E-02
   1   2  15      138.65      140.73        7.11 o   0.5446E-02
   2   2  15      117.95      120.34        6.10 o   0.6730E-02
   3   2  15       97.95       92.60        5.61 o   0.8670E-02
   4   2  15       77.95       76.04        6.10 o   0.1012E-01
   5   2  15        1.03        0.70        3.80 o   0.1553E-01
   6   2  15       15.18        6.28        7.75 o   0.1430E-01
   7   2  15       28.97       30.58       10.56 o   0.9308E-02
   0   3  15      162.79      169.22       13.11 o   0.3980E-02
   1   3  15      113.13      114.93        5.45 o   0.7153E-02
   2   3  15      167.96      159.59        6.34 o   0.4330E-02
   3   3  15      201.76      201.57        7.82 o   0.3040E-02
   4   3  15       -1.03       11.99        3.47 o   0.7753E-02
   5   3  15       15.52       24.75        7.25 o   0.8144E-02
   6   3  15       64.50       43.64        9.59 o   0.8927E-02
   7   3  15        8.97        0.14       15.62 o   0.1431E-01
   0   4  15       66.22       78.67        8.28 o   0.9126E-02
   1   4  15       28.63       30.27        5.09 o   0.9271E-02
   2   4  15       18.62       29.21        5.45 o   0.8534E-02
   3   4  15      122.09      109.65        8.84 o   0.7004E-02
   4   4  15       21.04        4.98       12.09 o   0.1327E-01
   5   4  15       20.69       19.41        7.86 o   0.8094E-02
   6   4  15       -2.07        2.45        9.68 o   0.1526E-01
   0   5  15       70.36       71.75       21.38 o   0.1043E-01
   1   5  15       74.84       55.74       10.34 o   0.9357E-02
   2   5  15      153.48      169.24       12.46 o   0.3796E-02
   3   5  15       13.45       21.69        8.54 o   0.7895E-02
   4   5  15       15.87        9.34       10.00 o   0.9457E-02
   5   5  15        6.21        5.29       19.64 o   0.1483E-01
   6   5  15       29.66       32.08       17.29 o   0.9419E-02
   0   6  15       20.69        1.19       17.24 o   0.1278E-01
   1   6  15       11.04        5.23        7.71 o   0.1476E-01
   2   6  15        6.21        6.15       19.02 o   0.1471E-01
   3   6  15       87.60       76.11       11.04 o   0.9354E-02
   4   6  15      213.83      187.91       15.94 o   0.3042E-02
   5   6  15       61.05       39.98       11.80 o   0.8711E-02
   6   6  15       10.69        3.83       13.52 o   0.1460E-01
   0   7  15        0.00        3.65        7.09 o   0.1508E-01
   1   7  15       12.07       11.08        8.02 o   0.8715E-02
   2   7  15       29.32       21.33        8.95 o   0.7883E-02
   3   7  15       18.28       33.56        9.38 o   0.8639E-02
   4   7  15        1.03        5.15        7.11 o   0.1485E-01
   5   7  15        7.93       29.73       10.14 o   0.7846E-02
   0   8  15       67.60       66.49       18.62 o   0.1070E-01
   1   8  15       77.60       55.92       13.69 o   0.9140E-02
   2   8  15       60.01       44.23       12.95 o   0.9363E-02
   3   8  15        4.83       35.42       19.22 o   0.7385E-02
   4   8  15       42.77       55.04       13.18 o   0.9936E-02
   0   9  15       15.18        4.79       20.69 o   0.1408E-01
   1   9  15       34.14       30.34       15.94 o   0.9122E-02
   2   9  15       12.07        7.31       12.93 o   0.1330E-01
   3   9  15       26.21        4.97       16.17 o   0.1254E-01
   0  10  15       13.11        8.91       19.31 o   0.1013E-01
   0   0  16      150.37      166.04       20.69 o   0.3891E-02
   1   0  16      106.92      101.53       10.35 o   0.7978E-02
   2   0  16       54.49       58.59        7.59 o   0.1064E-01
   3   0  16        0.69        5.49        2.63 o   0.1481E-01
   4   0  16        7.59        0.79        7.59 o   0.1461E-01
   5   0  16        6.90        8.70       13.80 o   0.9937E-02
   6   0  16       -2.76        3.09       10.47 o   0.1517E-01
   0   1  16       38.63       33.85        9.66 o   0.9414E-02
   1   1  16       77.60       87.05        6.10 o   0.8791E-02
   2   1  16        7.59       19.73        5.13 o   0.7507E-02
   3   1  16      112.78      104.74        7.32 o   0.7588E-02
   4   1  16       23.11       31.60        4.90 o   0.8928E-02
   5   1  16       95.54       88.46        9.11 o   0.8865E-02
   6   1  16       -6.21        1.27       13.62 o   0.1544E-01
   0   2  16      131.06      117.91       13.80 o   0.6419E-02
   1   2  16      132.44      122.55        7.56 o   0.6258E-02
   2   2  16        9.66       15.03        4.42 o   0.7728E-02
   3   2  16       23.11       20.59        4.88 o   0.8124E-02
   4   2  16       43.46       41.80        5.85 o   0.1039E-01
   5   2  16       12.07       12.04        6.14 o   0.8433E-02
   6   2  16       38.97       62.27       11.11 o   0.8951E-02
   0   3  16        6.90        9.24       11.04 o   0.9933E-02
   1   3  16       17.24       16.48        3.18 o   0.7978E-02
   2   3  16       43.80       35.79        3.90 o   0.9365E-02
   3   3  16       52.42       56.52        4.69 o   0.1066E-01
   4   3  16       28.97       37.80        6.98 o   0.9489E-02
   5   3  16       11.38       11.29        7.28 o   0.8684E-02
   6   3  16       75.88       74.38       11.75 o   0.1026E-01
   0   4  16       16.55       11.59        6.21 o   0.8279E-02
   1   4  16       93.12       96.86        7.18 o   0.8447E-02
   2   4  16       45.18       51.48        7.20 o   0.1042E-01
   3   4  16       10.00        2.97       11.46 o   0.1458E-01
   4   4  16       27.59       19.90        9.29 o   0.7780E-02
   5   4  16       36.21       30.37       12.96 o   0.8977E-02
   6   4  16       28.28       33.07       14.83 o   0.9355E-02
   0   5  16       33.80        9.64       22.76 o   0.7960E-02
   1   5  16       50.35       48.74       13.27 o   0.1076E-01
   2   5  16       47.25       39.92       11.26 o   0.9784E-02
   3   5  16       10.69       20.79       12.46 o   0.7708E-02
   4   5  16       26.21       44.69       11.59 o   0.9159E-02
   5   5  16       10.00        7.53       10.29 o   0.1291E-01
   0   6  16      -33.80        0.82       16.55 o   0.1098E-01
   1   6  16       14.83       18.79       10.19 o   0.7902E-02
   2   6  16       58.98       62.77       19.34 o   0.1058E-01
   3   6  16       52.08       54.11       11.31 o   0.1083E-01
   4   6  16       20.00       26.61       10.24 o   0.8514E-02
   5   6  16       70.36       58.72       16.43 o   0.9976E-02
   0   7  16        4.14       26.96       41.68 o   0.7273E-02
   1   7  16       24.83       13.63       13.39 o   0.7504E-02
   2   7  16        5.86       17.98       25.33 o   0.7084E-02
   3   7  16       42.77       43.09       15.60 o   0.1058E-01
   4   7  16       16.21       11.76       14.15 o   0.8253E-02
   0   8  16      264.19      214.99       33.80 o   0.2190E-02
   1   8  16       17.93       21.92       12.19 o   0.8172E-02
   2   8  16       62.08       54.62       15.41 o   0.1035E-01
   3   8  16       10.69        4.05       13.92 o   0.1464E-01
   0   9  16       22.07       34.79       22.07 o   0.8936E-02
   1   9  16       45.18       39.09       15.46 o   0.9831E-02
   1   0  17       36.56       39.03        9.66 o   0.1010E-01
   2   0  17       46.22       53.15        8.28 o   0.1039E-01
   3   0  17       -3.45        8.56       10.73 o   0.1018E-01
   4   0  17       19.31       28.28        8.28 o   0.8544E-02
   5   0  17       50.35       53.59        9.66 o   0.1072E-01
   6   0  17       19.31       39.69       15.87 o   0.8737E-02
   0   1  17       -4.14        3.37       11.75 o   0.1512E-01
   1   1  17       31.04       42.52        5.87 o   0.9613E-02
   2   1  17      111.75      115.64        8.29 o   0.6996E-02
   3   1  17      201.42      195.18       10.29 o   0.3131E-02
   4   1  17        7.24        5.98        5.17 o   0.1545E-01
   5   1  17       48.29       62.47        7.46 o   0.9691E-02
   6   1  17       28.28       18.25       15.13 o   0.7527E-02
   0   2  17       83.46      112.92       11.73 o   0.5969E-02
   1   2  17      115.54      112.90        8.35 o   0.7260E-02
   2   2  17       34.49       41.64        5.13 o   0.9912E-02
   3   2  17       64.84       74.58        5.61 o   0.9591E-02
   4   2  17        2.76       13.38        6.49 o   0.7410E-02
   5   2  17       20.69       49.01        8.54 o   0.8522E-02
   6   2  17        6.21        3.71       37.07 o   0.1507E-01
   0   3  17      172.45      156.78       16.55 o   0.4280E-02
   1   3  17      206.59      172.13        8.35 o   0.3346E-02
   2   3  17       -3.79        0.89        4.72 o   0.1520E-01
   3   3  17        1.72        3.65        4.50 o   0.1508E-01
   4   3  17        9.66       14.55        9.72 o   0.7777E-02
   5   3  17       12.07        5.36       14.15 o   0.1462E-01
   0   4  17       13.80       18.70        7.59 o   0.7842E-02
   1   4  17       -3.45        3.27        6.36 o   0.1561E-01
   2   4  17        1.03       15.20        7.86 o   0.7192E-02
   3   4  17        9.31       13.88       11.39 o   0.7842E-02
   4   4  17       -2.07        5.55       14.47 o   0.1480E-01
   5   4  17       90.36       97.62       18.05 o   0.8158E-02
   0   5  17       48.29       54.53       26.90 o   0.1045E-01
   1   5  17        8.62        6.25       10.65 o   0.1527E-01
   2   5  17       66.56       66.86       12.72 o   0.1075E-01
   3   5  17       33.11       34.59       12.66 o   0.9758E-02
   4   5  17       23.45       14.03       17.30 o   0.7566E-02
   0   6  17       11.73       19.44       20.00 o   0.7735E-02
   1   6  17       32.42       34.73       14.39 o   0.9713E-02
   2   6  17        0.00        5.13        6.23 o   0.1486E-01
   3   6  17       22.42       18.19       15.19 o   0.7848E-02
   4   6  17      107.26       79.44       19.88 o   0.7966E-02
   0   7  17      254.53      198.05       44.15 o   0.2405E-02
   1   7  17       -4.83        4.71       24.61 o   0.1492E-01
   2   7  17       53.46       37.95       15.46 o   0.8987E-02
   3   7  17        3.45       13.51       27.20 o   0.7390E-02
   0   8  17        8.97       14.54       19.31 o   0.7247E-02
   1   8  17       17.24       18.97       12.93 o   0.8041E-02
   0   0  18      335.93      323.73       32.42 o   0.1223E-02
   1   0  18       29.66       26.36        8.97 o   0.8689E-02
   2   0  18        3.45       12.59       10.73 o   0.7587E-02
   3   0  18       31.73       34.59        8.28 o   0.9651E-02
   4   0  18      -11.04        0.57        9.66 o   0.1407E-01
   5   0  18      -17.24       13.26        9.66 o   0.7963E-02
   0   1  18      187.62      171.78       17.24 o   0.3704E-02
   1   1  18       27.59       35.09        7.86 o   0.9351E-02
   2   1  18       10.69       28.68        6.36 o   0.7993E-02
   3   1  18       36.56       48.07        6.90 o   0.9869E-02
   4   1  18       10.00        3.31        7.46 o   0.1463E-01
   5   1  18       16.90       36.20       10.74 o   0.8570E-02
   0   2  18       27.59       42.21        8.97 o   0.9341E-02
   1   2  18       -1.03        5.08        5.19 o   0.1487E-01
   2   2  18       -1.72        2.97        5.13 o   0.1518E-01
   3   2  18        6.90        9.54       13.97 o   0.9072E-02
   4   2  18       22.07       22.96        8.31 o   0.8466E-02
   5   2  18       20.00        0.61       17.90 o   0.1280E-01
   0   3  18        1.38       11.25        9.25 o   0.7988E-02
   1   3  18        5.86       10.30       12.62 o   0.8447E-02
   2   3  18       25.87       33.61        8.79 o   0.9190E-02
   3   3  18       41.39       64.26       12.96 o   0.8937E-02
   4   3  18       77.60       86.80       17.04 o   0.8831E-02
   0   4  18       23.45       17.09        8.28 o   0.7682E-02
   1   4  18       85.88       66.39       13.27 o   0.9146E-02
   2   4  18       -7.59       17.20       10.91 o   0.7507E-02
   3   4  18        5.17        4.68       29.20 o   0.1493E-01
   4   4  18       33.11       52.64       14.97 o   0.9295E-02
   0   5  18      -12.42       39.61       29.66 o   0.7333E-02
   1   5  18        1.72        2.31       14.18 o   0.1529E-01
   2   5  18       -3.45       14.15       23.71 o   0.7301E-02
   3   5  18        9.31        5.44       20.15 o   0.1482E-01
   0   6  18        3.45        8.56       31.22 o   0.1021E-01
   1   6  18       27.94        5.97       21.95 o   0.1245E-01
   2   6  18        9.31       16.92       15.12 o   0.7608E-02
   0   7  18       12.42       13.50       33.11 o   0.7386E-02
   1   7  18       -7.93        9.36       15.25 o   0.9829E-02
   1   0  19       -2.07        7.93       11.33 o   0.1146E-01
   2   0  19       10.35       18.55       11.73 o   0.7648E-02
   3   0  19       24.83        0.33       16.55 o   0.1210E-01
   4   0  19       41.39       36.76       14.49 o   0.9739E-02
   0   1  19        3.45       11.36       17.56 o   0.7957E-02
   1   1  19       20.00       17.65        7.32 o   0.7930E-02
   2   1  19       91.74       87.31        9.76 o   0.9135E-02
   3   1  19       18.62       16.07        9.86 o   0.7874E-02
   4   1  19       19.66       11.45       13.13 o   0.8118E-02
   0   2  19      248.32      219.19       23.45 o   0.2317E-02
   1   2  19       -3.10        0.11       10.80 o   0.1562E-01
   2   2  19       47.25       53.55       11.46 o   0.1044E-01
   3   2  19       24.49       36.94       10.49 o   0.9139E-02
   4   2  19       62.77       65.27       19.82 o   0.1063E-01
   0   3  19      -12.42        1.54        8.28 o   0.1401E-01
   1   3  19        3.79        0.88       15.18 o   0.1550E-01
   2   3  19       28.97       23.89       11.73 o   0.8304E-02
   3   3  19       -3.79        2.61       16.31 o   0.1524E-01
   0   4  19        5.52        0.17       48.12 o   0.1561E-01
   1   4  19       46.22       52.53       17.33 o   0.1043E-01
   2   4  19       25.18       12.56       18.75 o   0.7575E-02
   3   4  19       27.94       23.79       17.08 o   0.8352E-02
   0   5  19       22.76       13.01       32.42 o   0.7661E-02
   1   5  19       -8.97        9.82       16.87 o   0.9477E-02
   2   5  19       21.38       30.40       17.57 o   0.8769E-02
   0   0  20       46.91       63.66       20.69 o   0.9445E-02
   1   0  20        0.69        3.85        6.04 o   0.1505E-01
   2   0  20        0.00        8.88        3.94 o   0.9713E-02
   0   1  20        0.69        5.42        4.20 o   0.1481E-01
   1   1  20       -1.72        1.67        7.56 o   0.1538E-01
   2   1  20       13.11       12.81       12.55 o   0.8240E-02
   0   2  20        0.69        2.32        4.20 o   0.1528E-01
   1   2  20       98.29      148.76       20.29 o   0.3723E-02
   2   2  20       -0.34       29.60        5.07 o   0.7336E-02
   0   3  20        4.14        3.99       40.61 o   0.1502E-01
   1   3  20       29.66       44.18       14.88 o   0.9457E-02
